# Supplementary material for: The paradox of HBV evolution as revealed from a 16th century mummy
Source: PLoS Pathog. 2018 Jan 4;14(1):e1006750. doi: 10.1371/journal.ppat.1006750 (PMC5754119; doi:10.1371/journal.ppat.1006750)
Supplement: S2 Table — (TXT) [file ppat.1006750.s011.txt]

LOCUS       AB275308                3215 bp    DNA     circular VRL 16-JAN-2007
DEFINITION  Hepatitis B virus DNA, complete genome, genotype: H.
ACCESSION   AB275308
VERSION     AB275308.1  GI:122703723
KEYWORDS    .
SOURCE      Hepatitis B virus
  ORGANISM  Hepatitis B virus
            Viruses; Retro-transcribing viruses; Hepadnaviridae;
            Orthohepadnavirus.
REFERENCE   1
  AUTHORS   Chihara,N., Arase,Y., Ikeda,K., Suzuki,F., Suzuki,Y., Kobayashi,M.,
            Akuta,N., Hosaka,T., Sezaki,H., Yatsuji,H., Kawamura,K.,
            Kobayashi,M., Watahiki,S. and Kumada,H.
  TITLE     A persistence case of acute infection with hepatitis B virus
            genotype H
  JOURNAL   Unpublished
REFERENCE   2  (bases 1 to 3215)
  AUTHORS   Suzuki,F., Arase,Y., Chihara,N., Akuta,N., Suzuki,Y., Sezaki,H.,
            Yatsuji,H., Hosaka,T., Kobayashi,M., Kumada,H., Ikeda,K.,
            Kawamura,Y., Kobayashi,M. and Watahiki,S.
  TITLE     Direct Submission
  JOURNAL   Submitted (23-SEP-2006) Fumitaka Suzuki, Toranomon Hospital,
            Department of Hepatology; 2-2-2 Toranomon, Minato-ku, Tokyo
            1058470, Japan (E-mail:fumitakas@toranomon.gr.jp,
            Tel:81448775111(ex.6047), Fax:81448601623)
FEATURES             Location/Qualifiers
     source          1..3215
                     /organism="Hepatitis B virus"
                     /mol_type="genomic DNA"
                     /isolation_source="isolate from patient with acute
                     hepatitis due to HBV genotype H"
                     /db_xref="taxon:10407"
                     /country="Japan:Tokyo"
                     /collection_date="19-Dec-2005"
                     /note="genotype: H"
     gene            join(2307..3215,1..1623)
                     /gene="P"
     CDS             join(2307..3215,1..1623)
                     /gene="P"
                     /codon_start=1
                     /product="polymerase protein"
                     /protein_id="BAF45144.1"
                     /db_xref="GI:122703727"
                     /translation="MPLSYQHFRRLLLLDNEAGPLEEELPRLADEDLNLRVAEDLNLQ
                     LPNVSIPWTHKVGNFTGLYSSTIPVFNPDWLTPSFPDIHLHQDLIQKCEQFVGPLTTN
                     ERRRLKLIMPARFYPKVTKYFPLDKGIKPYYPENVVNHYFKTRHYLHTLWKAGILYKR
                     ESTHSASFCGSPYSWEQELQHGSTSLNGEKGHGTESFCAQSSGILSRPPVGSTIQSKF
                     QQSRLGLQHKQGQLANGKQGRSGRLRSRVHTPTRWPSGVEPSGTGHSNNLATRSTSCF
                     HQSEVRKKANPSLSTSKGHTSTGHAVELNTVPPSTVGSESKGAVFSCWWLQFRNTEPC
                     SDYCLSHIINLLEDWGPCYEHGEHHIRTPRTPSRVTGGVFLVDKNPHNTKESRLVVDF
                     SQFSRGTTRVSWPKFAVPNLQSLTNLLSSNLSWLSLDVSAAFYHLPLHPAAMPHLLVG
                     SSGLSRYVARVSSTSRIYNHQHGTLQNLHHSCSRTLYVSLLLLYQTFGRKLHLYSHPI
                     ILGFRKIPMGVGLSPFLLAQFTSAICSVVRRAFPHCLAFSYMDDLVLGAKSVQHLESL
                     YTAVTNFLLSVGIHLNTAKTKWWGYSLHFMGYIIGSWGTLPQEHIVHKIKDCFRKLPV
                     NRPIDWKVCQRIVGLLGFAAPFTQCGYPALMPLYACITAKQAFVFSPTYKAFLCKQYM
                     NLYPVARQRPGLCQVFADATPTGWGLAIGHQRMRGTFVAPLPIHTAELLAACFARSRS
                     GADIIGTDNSVVLSRKYTSFPWLIGCAANWILRGTSFVYVPSAQNPADDPSRGRLGLC
                     RPLLRLPFRPTTGRTSLYADSPPVPSHLPARVHFASPLHVAWRPP"
     gene            155..835
                     /gene="S"
     CDS             155..835
                     /gene="S"
                     /codon_start=1
                     /product="surface protein"
                     /protein_id="BAF45141.1"
                     /db_xref="GI:122703724"
                     /translation="MENITSGLLGPLLVLQAVCFLLTKILTIPKSLDSWWTSLNFLGV
                     PPGCPGQNSQSPISNHLPTSCPPTCPGYRWMCLRRFIIFLFILLLCLIFLLVLLDYQG
                     MLPVCPLLPGSTTTSTGPCKTCTTLAQGPSMFPSCCCTKPSDGNCTCIPIPSSWAFGK
                     YLWEWASARFSWLSLLVQFVQWCVGLSPTVWLLVIWMIWYWGPNLCSILSPFIPLLPI
                     FCYLWASI"
     gene            1374..1838
                     /gene="X"
     CDS             1374..1838
                     /gene="X"
                     /codon_start=1
                     /product="X protein"
                     /protein_id="BAF45142.1"
                     /db_xref="GI:122703725"
                     /translation="MADRLCCQLDPARDVLCLRPVGAESCGRPLSWSLGALPPSSPPA
                     VPADDGSHLSLRGLPACAFSSAGPCALRFTSARRMETTVNAPWNLPTTLHKRTLGLSP
                     RSTTWIEEYIKDCVFKDWEESGEELRLKVFVLGGCRHKLVCSPAPCNFFTSA"
     gene            1901..2452
                     /gene="C"
     CDS             1901..2452
                     /gene="C"
                     /codon_start=1
                     /product="core protein"
                     /protein_id="BAF45143.1"
                     /db_xref="GI:122703726"
                     /translation="MDIDPYKEFGASVELLSFLPSDFFPSVRDLLDTASALYRDALES
                     PEHCTPNHTALRQAILCWGELMTLASWVGNNLEDPAARDLVVNYVNTNMGLKIRQLLW
                     FHISCLTFGRETVLEYLVSFGVWIRTPPAYRPPNAPILSTLPETTVVRQRGRAPRRRT
                     PSPRRRRSQSPRRRRSQSPASQC"
ORIGIN      
        1 ctcaacacag ttccaccaag cactgttgga tccgagagta agggggctgt attttcctgc
       61 tggtggctcc agttcagaaa cacagaaccc tgctccgact attgcctctc tcacatcatc
      121 aatcttctcg aagactgggg accctgctat gaacatggag aacatcacat caggactcct
      181 aggacccctt ctcgtgttac aggcggtgtg tttcttgttg acaaaaatcc tcacaatacc
      241 aaagagtcta gactcgtggt ggacttctct caattttcta ggggtaccac ccgggtgtcc
      301 tggccaaaat tcgcagtccc caatctccaa tcacttacca acctcctgtc ctccaacttg
      361 tcctggctat cgttggatgt gtctgcggcg ttttatcatc ttcctcttca tcctgctgct
      421 atgcctcatc ttcttgttgg ttcttctgga ctatcaaggt atgttgcccg tgtgtcctct
      481 acttccagga tctacaacca ccagcacggg accctgcaaa acctgcacca ctcttgctca
      541 aggaccctct atgtttccct cctgctgctg taccaaacct tcggacggaa attgcacctg
      601 tattcccatc ccatcatctt gggctttcgg aaaataccta tgggagtggg cctcagcccg
      661 tttctcttgg ctcagtttac tagtgcaatt tgttcagtgg tgcgtagggc tttcccccac
      721 tgtctggctt ttagttatat ggatgatctg gtattggggg ccaaatctgt gcagcatctt
      781 gagtcccttt ataccgctgt taccaatttt ttgttatctg tgggcatcca tttgaacaca
      841 gctaaaacaa aatggtgggg ttattccctt cactttatgg gttatataat tgggagttgg
      901 gggaccttgc ctcaggaaca tattgtgcat aaaatcaaag attgctttcg caaacttccc
      961 gtgaatagac ccattgattg gaaggtttgt caacgcattg tgggtctttt gggctttgca
     1021 gcccctttta ctcaatgtgg ttatcctgct ctcatgccct tgtatgcctg tattaccgct
     1081 aagcaggctt ttgttttctc gccaacttac aaggcctttc tctgtaaaca atacatgaac
     1141 ctttaccccg ttgctcggca acggccaggc ctttgccaag tgtttgctga cgcaaccccc
     1201 actggctggg gcttggcgat tggccatcag cgcatgcgcg gaacctttgt ggctcctctg
     1261 cccatccata ctgcggaact cctagccgct tgtttcgctc gcagcaggtc tggagcggac
     1321 attatcggca ccgacaactc cgttgtcctt tctcggaagt acacctcctt cccatggctg
     1381 ataggctgtg ctgccaactg gatcctgcgc gggacgtcct ttgtctacgt cccgtcggcg
     1441 cagaatcctg cggacgaccc ctctcgtggt cgcttggggc tctgccgccc tcttctccgc
     1501 ctgccgttcc ggccgacgac gggtcgcacc tctctttacg cggactcccc gcctgtgcct
     1561 tctcatctgc cggcccgtgt gcacttcgct tcacctctgc acgtcgcatg gagaccaccg
     1621 tgaacgcccc ttggaacttg ccaacaacct tacataagag gactcttgga ctttcgcccc
     1681 ggtcaacgac ctggattgag gaatacatca aagactgtgt atttaaggac tgggaggagt
     1741 cgggggagga gttgaggtta aaggtctttg tattaggagg ctgtaggcat aaattggtct
     1801 gttcaccagc accatgcaac tttttcacct ctgcctaatc atcttttgtt catgtcccac
     1861 tgttcaagcc tccaagctgt gccttgggtg gctttggggc atggacattg acccttataa
     1921 agaatttgga gcttctgtgg agttactctc atttttgcct tctgacttct tcccgtctgt
     1981 ccgggaccta ctcgacaccg cttcagccct ctaccgagat gccttagaat cacctgaaca
     2041 ttgcaccccc aaccacactg ctctcaggca agctattttg tgctggggtg agttgatgac
     2101 cttggcttcc tgggtgggca ataatttaga ggatcctgca gcaagagatc tagtagttaa
     2161 ttatgtcaat actaacatgg gcctaaaaat tagacaatta ttatggtttc acatttcttg
     2221 ccttacattt ggaagagaaa ctgtgcttga gtatttggtg tcttttggag tgtggattcg
     2281 cactccacct gcttatagac caccaaatgc ccctatccta tcaacacttc cggagactac
     2341 tgttgttaga caacgaggca gggcccctag aagaagaact ccctcgcctc gcagacgaag
     2401 atctcaatct ccgcgtcgca gaagatctca atctccagct tcccaatgtt agtattcctt
     2461 ggactcataa ggtgggaaac tttaccggtc tttactcctc tactatacct gttttcaatc
     2521 ctgactggtt aactccttct tttcctgaca ttcacttgca tcaagatctg atacaaaaat
     2581 gtgaacaatt tgtaggccca ctcactacaa atgaaaggag acgattgaaa ctaattatgc
     2641 cagctaggtt ttatcccaaa gttactaaat acttcccttt ggataaaggt attaagcctt
     2701 actatccaga gaatgtggtt aatcattact ttaaaactag acattattta catactttgt
     2761 ggaaggcagg aattctatat aagagagaat ccacacatag cgcctcattt tgtgggtcac
     2821 catattcctg ggaacaagag ctacagcatg ggagcacctc tctcaacggc gagaaggggc
     2881 atgggacaga atctttctgt gcccaatcct ctgggattct ttccagacca ccagttggat
     2941 ccactattca gagcaaattc cagcagtccc gattgggact tcaacacaaa caaggacaat
     3001 tggccaatgg caaacaaggt aggagtggga ggcttcggtc cagggttcac acccccacac
     3061 ggtggccttc tggggtggag ccctcaggca cagggcattc taacaacctc gccaccagat
     3121 ccacctcctg cttccaccaa tcggaggtca ggaagaaagc caaccccagt ctctccacct
     3181 ctaagggaca cacatccaca ggccatgcag tggaa
//

LOCUS       EU916233                3215 bp    DNA     circular VRL 09-APR-2009
DEFINITION  Hepatitis B virus isolate SWT1.1, complete genome.
ACCESSION   EU916233
VERSION     EU916233.1  GI:195957419
KEYWORDS    .
SOURCE      Hepatitis B virus
  ORGANISM  Hepatitis B virus
            Viruses; Retro-transcribing viruses; Hepadnaviridae;
            Orthohepadnavirus.
REFERENCE   1  (bases 1 to 3215)
  AUTHORS   Fang,Y. and Gu,H.
  TITLE     Hepatitis B virus full-length genomes in the patients with chronic
            HBV infection
  JOURNAL   Unpublished
REFERENCE   2  (bases 1 to 3215)
  AUTHORS   Fang,Y. and Gu,H.
  TITLE     Direct Submission
  JOURNAL   Submitted (22-JUL-2008) Department of Microbiology, Harbin Medical
            University, Harbin, Heilongjiang Province 150081, China
FEATURES             Location/Qualifiers
     source          1..3215
                     /organism="Hepatitis B virus"
                     /mol_type="genomic DNA"
                     /isolate="SWT1.1"
                     /isolation_source="chronic HBV infection patient SWT1"
                     /host="Homo sapiens"
                     /db_xref="taxon:10407"
                     /country="China"
                     /collection_date="2007"
                     /note="genotype: C"
     gene            join(2307..3215,1..1623)
                     /gene="P"
     CDS             join(2307..3215,1..1623)
                     /gene="P"
                     /codon_start=1
                     /product="polymerase"
                     /protein_id="ACG59540.1"
                     /db_xref="GI:195957420"
                     /translation="MPLSYQHFRKLLLLDDEAGPLEEELPRLADEGLNRRVAEDLNLG
                     NLNVSIPWTHKVGNFTGLYSSTVPVFNPEWQTPSFPHIHLQEDIIDRCQQYVGPLTVN
                     EKRRLKLIMPARFYPNFTKYLPLDKGIKPYYPEHAVNHYFKTRHYLHTLWKAGILYKR
                     ETTRSASFCGSPYSWEQELQHGRLVFQTSTRHGDESFCSQSSGILSRSPVGSCVRSQL
                     KQSRLGLQPQQGSLARGKSGRSGSIRARVHPTTRRSFGVEPSGSGHIDNSASSTSSCL
                     HQSAVRKTAYSHLSTSKRQSSSGHAVELHNIPPSSAGPQSEGPILSCWWLQFRNSKPC
                     SDHCLTHIVNLLEDWGPCTEHGEHNIRIPRTPARVTGGVFLVDKNPHNTTESRLVVDF
                     SQFSRGSTHVSWPKFAVPNLQSLTNLLSSNLSWLSLDVSAAFYHIPLHPAAMPHLLVG
                     SCGLPRYVARLSSTSRNINYQHGTMQDLHESCSRNLYVSLLLLYKTFGRKLHLYSHPI
                     ILGFRKIPMGVGLSPFLLAQFTSAICSVVRRAFPHCLAFSYMDDVVLGAKSVQHLESL
                     FTSITNFLLSLGIHLNPNKTKRWGYSLNFMGYVIGSWGTLPQEHIVLKIKQCFRKLPV
                     NRPIDWKVCQRIVGLLGFAAPFTQCGYPALMPLYACIQSKQAFTFSPTYKAFLCKQYL
                     NLYPVARQRSGLCQVFADATPTGWGLAIGHRRMRGTFVAPLPIHTAELLAACFARSRS
                     GAKLIGTDNSVVLSRKYTSFPWLLGCAANWILRGTSFVYVPSALNPADDPSRGRLGLY
                     RPLLHLPFRPTTGRTSLYAVSPSVPSHLPVRVHFASPLHVAWRPP"
     gene            join(2848..3215,1..835)
                     /gene="S"
     CDS             join(2848..3215,1..835)
                     /gene="S"
                     /note="pre-S1/pre-S2/S"
                     /codon_start=1
                     /product="large S protein"
                     /protein_id="ACG59541.1"
                     /db_xref="GI:195957421"
                     /translation="MGGWSSKPRQGMGTNLSVPNPLGFFPDHQLDPAFGANSNNPDWD
                     FNPNKDHWPEANQVGAGAFGPGFTPPHGGLLGWSPQAQGILTTVPVAPPPASTNRQSG
                     RQPTPISPPLRDSHPQAMQWNSTTFHQALLDPRVRGLYFPAGGSSSGTVNPVPTTASP
                     ISSIFSRTGDPAPNMENTTSGFLGPLLVLQAGFFLLTRILTIPQSLDSWWTSLNFLGG
                     APTCPGQNSQSPTSNRSPTSCPPICPGYRWMCLRRFIIFLFILLLCLIFLLVLVDYQG
                     MLPVCPLLPGTSTTSTGPCKTCTSPAQGTSMFPSCCCTKPSDGNCTCIPIPSSWAFAR
                     FLWEWASVRFSWLSLLVPFVQWFVGLSPTVWLSVIWMMWYWGPSLYNILSPFLPLLPI
                     FFCLWVYI"
     CDS             join(3205..3215,1..835)
                     /gene="S"
                     /note="pre-S2/S"
                     /codon_start=1
                     /product="middle S protein"
                     /protein_id="ACG59542.1"
                     /db_xref="GI:195957422"
                     /translation="MQWNSTTFHQALLDPRVRGLYFPAGGSSSGTVNPVPTTASPISS
                     IFSRTGDPAPNMENTTSGFLGPLLVLQAGFFLLTRILTIPQSLDSWWTSLNFLGGAPT
                     CPGQNSQSPTSNRSPTSCPPICPGYRWMCLRRFIIFLFILLLCLIFLLVLVDYQGMLP
                     VCPLLPGTSTTSTGPCKTCTSPAQGTSMFPSCCCTKPSDGNCTCIPIPSSWAFARFLW
                     EWASVRFSWLSLLVPFVQWFVGLSPTVWLSVIWMMWYWGPSLYNILSPFLPLLPIFFC
                     LWVYI"
     CDS             155..835
                     /gene="S"
                     /note="HBsAg"
                     /codon_start=1
                     /product="S protein"
                     /protein_id="ACG59543.1"
                     /db_xref="GI:195957423"
                     /translation="MENTTSGFLGPLLVLQAGFFLLTRILTIPQSLDSWWTSLNFLGG
                     APTCPGQNSQSPTSNRSPTSCPPICPGYRWMCLRRFIIFLFILLLCLIFLLVLVDYQG
                     MLPVCPLLPGTSTTSTGPCKTCTSPAQGTSMFPSCCCTKPSDGNCTCIPIPSSWAFAR
                     FLWEWASVRFSWLSLLVPFVQWFVGLSPTVWLSVIWMMWYWGPSLYNILSPFLPLLPI
                     FFCLWVYI"
     gene            1374..1838
                     /gene="X"
     CDS             1374..1838
                     /gene="X"
                     /codon_start=1
                     /product="X protein"
                     /protein_id="ACG59544.1"
                     /db_xref="GI:195957424"
                     /translation="MAARVCCQLDPARDVLCLRPVGAESRGRPVSGPFGTLPSPSSSA
                     VPTDHGAHLSLRGLPVCAFSSAGPCALRFTSARRMETTVNAHQVLPKALHKRTLGLAA
                     MSTTDLEAYFKDCLFKDWEELGEETRLMIFVLGGCRHKLVCSPAPCNFFTSA"
     gene            1814..2452
                     /gene="C"
     CDS             1814..2452
                     /gene="C"
                     /codon_start=1
                     /product="precore/core protein"
                     /protein_id="ACG59545.1"
                     /db_xref="GI:195957425"
                     /translation="MQLFHLCLIISCSCPTVQASKLCLGWLWGMDIDTYKEFGASVEL
                     LSFLPSDFFPSIRDLLDTASALYREALESPEHCSPHHTALRQAIVCWGELMNLATWVG
                     SNLEDPASRELVVGYVNVNMGLKLRQLLWFHISCLTFGRETVLEYLVSFGVWIRTPTA
                     YRPPNAPILSTLPETTVVRRRGRTPRRRTPSPRRRRSQSPRRRRPQSRESQC"
     CDS             1901..2452
                     /gene="C"
                     /codon_start=1
                     /product="core protein"
                     /protein_id="ACG59546.1"
                     /db_xref="GI:195957426"
                     /translation="MDIDTYKEFGASVELLSFLPSDFFPSIRDLLDTASALYREALES
                     PEHCSPHHTALRQAIVCWGELMNLATWVGSNLEDPASRELVVGYVNVNMGLKLRQLLW
                     FHISCLTFGRETVLEYLVSFGVWIRTPTAYRPPNAPILSTLPETTVVRRRGRTPRRRT
                     PSPRRRRSQSPRRRRPQSRESQC"
ORIGIN      
        1 ctccacaaca ttccaccaag ctctgctgga ccccagagtg aggggcctat actttcctgc
       61 tggtggctcc agttccggaa cagtaaaccc tgttccgacc actgcctcac ccatatcgtc
      121 aatcttctcg aggactgggg accctgcacc gaacatggag aacacaacat caggattcct
      181 aggacccctg ctcgtgttac aggcggggtt tttcttgttg acaagaatcc tcacaatacc
      241 acagagtcta gactcgtggt ggacttctct caattttcta gggggagcac ccacgtgtcc
      301 tggccaaaat tcgcagtccc caacctccaa tcgctcacca acctcttgtc ctccaatttg
      361 tcctggctat cgctggatgt gtctgcggcg ttttatcata ttcctcttca tcctgctgct
      421 atgcctcatc ttcttgttgg ttcttgtgga ctaccaaggt atgttgcccg tttgtcctct
      481 acttccagga acatcaacta ccagcacggg accatgcaag acctgcacga gtcctgctca
      541 aggaacctct atgtttccct cttgttgctg tacaaaacct tcggacggaa actgcacttg
      601 tattcccatc ccatcatcct gggctttcgc aagattccta tgggagtggg cctcagtccg
      661 tttctcctgg ctcagtttac tagtgccatt tgttcagtgg ttcgtagggc tttcccccac
      721 tgtttggctt tcagttatat ggatgatgtg gtattggggg ccaagtctgt acaacatctt
      781 gagtcccttt ttacctctat taccaatttt cttttgtctt tgggtataca tttgaatcct
      841 aataaaacca aacgttgggg ctactccctt aatttcatgg gatatgtaat tggaagttgg
      901 ggtaccttac cgcaggaaca tattgtacta aaaatcaagc aatgttttcg aaaactgcct
      961 gtaaatagac ctattgattg gaaagtatgt cagagaattg tgggtctttt gggctttgct
     1021 gcccctttta cacaatgtgg ctatcctgcc ttaatgcctt tatatgcatg tatacaatct
     1081 aagcaggctt tcactttctc gccaacttac aaggcctttc tgtgtaaaca atatctgaac
     1141 ctttaccccg ttgcccggca acggtcaggt ctctgccaag tgtttgctga cgcaaccccc
     1201 actggatggg gcttggctat tggccatcgc cgcatgcgtg gaacctttgt ggctcctctg
     1261 ccgatccata ctgcggaact cctagcagct tgttttgctc gcagccggtc tggagcgaaa
     1321 cttatcggaa ccgacaactc tgttgtcctc tctcggaaat acacctcctt tccatggctg
     1381 ctagggtgtg ctgccaactg gatcctgcgc gggacgtcct ttgtctacgt cccgtcggcg
     1441 ctgaatcccg cggacgaccc gtctcggggc cgtttgggac tctaccgtcc ccttcttcat
     1501 ctgccgttcc gaccgaccac ggggcgcacc tctctttacg cggtctcccc gtctgtgcct
     1561 tctcatctgc cggtccgtgt gcacttcgct tcacctctgc acgtcgcatg gagaccaccg
     1621 tgaacgccca ccaggtcttg cccaaggcct tacataagcg gactcttgga ctcgcagcaa
     1681 tgtcaacgac cgaccttgag gcatacttca aagactgttt atttaaggac tgggaggagt
     1741 tgggggagga gactaggtta atgatctttg tactaggagg ctgtaggcat aaattggtct
     1801 gttcaccagc accatgcaac tttttcacct ctgcctaatc atctcatgtt catgtcctac
     1861 tgttcaagcc tccaagctgt gccttgggtg gctttggggc atggacattg acacctataa
     1921 agaatttgga gcgtctgtgg agttactctc ttttttgcct tctgactttt ttccttctat
     1981 tcgagatctc ctcgacaccg cctcagctct gtatcgggag gccttagagt ctccggaaca
     2041 ttgttcacct caccatacag cactcaggca agctattgtg tgttggggtg agttgatgaa
     2101 tctggccacc tgggtgggaa gtaatttgga agacccagca tccagggaat tagtagtcgg
     2161 ctatgtcaat gttaatatgg gcctaaaact cagacaacta ctgtggtttc acatttcctg
     2221 tcttactttt ggaagagaaa ctgttcttga gtatttggtg tcttttggag tgtggattcg
     2281 cactcctact gcttacagac caccaaatgc ccctatctta tcaacacttc cggaaactac
     2341 tgttgttaga cgacgaggca ggacccctag aagaagaact ccctcgcctc gcagacgaag
     2401 gtctcaatcg ccgcgtcgca gaagacctca atctcgggaa tctcaatgtt agtatccctt
     2461 ggactcataa ggtgggaaac tttactgggc tttattcttc tactgtacct gtctttaatc
     2521 ctgagtggca aactccctcc tttcctcaca ttcatttaca ggaggacatt attgatagat
     2581 gtcaacaata tgtgggccct cttacagtta atgaaaaaag gagattaaaa ttaattatgc
     2641 ctgctaggtt ctatcctaac tttaccaaat acttgccctt ggataaaggc attaaaccat
     2701 attatcctga acatgcagtt aatcattact tcaaaactag gcattattta catactctgt
     2761 ggaaggcggg cattctatat aagagagaaa ctacacgcag cgcctcattt tgtgggtcac
     2821 catattcatg ggaacaagag ctacagcatg ggaggttggt cttccaaacc tcgacaaggc
     2881 atggggacga atctttctgt tcccaatcct ctgggattct ttcccgatca ccagttggat
     2941 cctgcgttcg gagccaactc aaacaatcca gattgggact tcaaccccaa caaggatcat
     3001 tggccagagg caaatcaggt aggagcggga gcattcgggc cagggttcac cccaccacac
     3061 ggcggtcttt tggggtggag ccctcaggct cagggcatat tgacaacagt gccagtagca
     3121 cctcctcctg cctccaccaa tcggcagtca ggaagacagc ctactcccat ctctccacct
     3181 ctaagagaca gtcatcctca ggccatgcag tggaa
//

LOCUS       EU916234                3215 bp    DNA     circular VRL 09-APR-2009
DEFINITION  Hepatitis B virus isolate SWT1.2, complete genome.
ACCESSION   EU916234
VERSION     EU916234.1  GI:195957427
KEYWORDS    .
SOURCE      Hepatitis B virus
  ORGANISM  Hepatitis B virus
            Viruses; Retro-transcribing viruses; Hepadnaviridae;
            Orthohepadnavirus.
REFERENCE   1  (bases 1 to 3215)
  AUTHORS   Fang,Y. and Gu,H.
  TITLE     Hepatitis B virus full-length genomes in the patients with chronic
            HBV infection
  JOURNAL   Unpublished
REFERENCE   2  (bases 1 to 3215)
  AUTHORS   Fang,Y. and Gu,H.
  TITLE     Direct Submission
  JOURNAL   Submitted (22-JUL-2008) Department of Microbiology, Harbin Medical
            University, Harbin, Heilongjiang Province 150081, China
FEATURES             Location/Qualifiers
     source          1..3215
                     /organism="Hepatitis B virus"
                     /mol_type="genomic DNA"
                     /isolate="SWT1.2"
                     /isolation_source="chronic HBV infection patient SWT1"
                     /host="Homo sapiens"
                     /db_xref="taxon:10407"
                     /country="China"
                     /collection_date="2007"
                     /note="genotype: C"
     gene            join(2307..3215,1..1623)
                     /gene="P"
     misc_feature    join(2307..3215,1..1623)
                     /gene="P"
                     /note="nonfunctional polymerase due to mutation"
     gene            join(2848..3215,1..835)
                     /gene="S"
     CDS             join(2848..3215,1..835)
                     /gene="S"
                     /note="pre-S1/pre-S2/S"
                     /codon_start=1
                     /product="large S protein"
                     /protein_id="ACG59547.1"
                     /db_xref="GI:195957428"
                     /translation="MGGWSSKPRQGMGTNLSVPNPLGFFPDHQLDPAFGANSNNPDWD
                     FNPNKDHWPEANQVGAGAFGPGFTPPHGGLLGWSPQAQGILTTVPVAPPPASTNRQSG
                     RQPTPISPPLRDSHPQAMQWNSTTFHQALLDPRVRGLYFPAGGSSSGTVNPVPTAASP
                     ISSIFSRTGDPAPNMENTTSGFLGPLLVLQAGFFLLTRILTIPQSLDSWWTSLNFLGG
                     APTCPGQNSQSPTSNHSPTSCPPICPGYRWMCLRRFIIFLFILLLCLIFLLVLVDYQG
                     MLPVCPLLPGTSTTSTGPRKTCTSPAQGTSMFPSCCCTKPSDGNCTCIPIPSSWAFAR
                     FLWEWASVRFSWLSLLVPFVQWFVGLSPTVWLSVIWMMWYWGPSLYNILSPFLPLLPI
                     FFCLWVYI"
     CDS             join(3205..3215,1..835)
                     /gene="S"
                     /note="pre-S2/S"
                     /codon_start=1
                     /product="middle S protein"
                     /protein_id="ACG59548.1"
                     /db_xref="GI:195957429"
                     /translation="MQWNSTTFHQALLDPRVRGLYFPAGGSSSGTVNPVPTAASPISS
                     IFSRTGDPAPNMENTTSGFLGPLLVLQAGFFLLTRILTIPQSLDSWWTSLNFLGGAPT
                     CPGQNSQSPTSNHSPTSCPPICPGYRWMCLRRFIIFLFILLLCLIFLLVLVDYQGMLP
                     VCPLLPGTSTTSTGPRKTCTSPAQGTSMFPSCCCTKPSDGNCTCIPIPSSWAFARFLW
                     EWASVRFSWLSLLVPFVQWFVGLSPTVWLSVIWMMWYWGPSLYNILSPFLPLLPIFFC
                     LWVYI"
     CDS             155..835
                     /gene="S"
                     /note="HBsAg"
                     /codon_start=1
                     /product="S protein"
                     /protein_id="ACG59549.1"
                     /db_xref="GI:195957430"
                     /translation="MENTTSGFLGPLLVLQAGFFLLTRILTIPQSLDSWWTSLNFLGG
                     APTCPGQNSQSPTSNHSPTSCPPICPGYRWMCLRRFIIFLFILLLCLIFLLVLVDYQG
                     MLPVCPLLPGTSTTSTGPRKTCTSPAQGTSMFPSCCCTKPSDGNCTCIPIPSSWAFAR
                     FLWEWASVRFSWLSLLVPFVQWFVGLSPTVWLSVIWMMWYWGPSLYNILSPFLPLLPI
                     FFCLWVYI"
     gene            1374..1838
                     /gene="X"
     CDS             1374..1838
                     /gene="X"
                     /codon_start=1
                     /product="X protein"
                     /protein_id="ACG59550.1"
                     /db_xref="GI:195957431"
                     /translation="MAARVCCQLDPARDVLCLRPVGAESRGRPVSGPFGTLPSPSSSA
                     VPTDHGAHLSLRGLPVCAFSSAGPCALRLTSARRMETTVNAHQVLPKVLHKRTLGLAA
                     MSTTDLEAYFKDCLFKDWEELGEETRLMIFVLGGCRHKLVCSPAPCNFFTSA"
     gene            1814..2452
                     /gene="C"
     CDS             1814..2452
                     /gene="C"
                     /codon_start=1
                     /product="precore/core protein"
                     /protein_id="ACG59551.1"
                     /db_xref="GI:195957432"
                     /translation="MQLFHLCLIISCSCPTVQASKLCLGWLWGMDIDTYKEFGASVEL
                     LSFLPSDFFPSIRDLLDTASALYREALESPEHCSPHHTALRQAIVCWGELMNLATWVG
                     SNLEDPASRELVVGYVNVNMGLKLRQLLWFHISCLTFGRETVLEYLVSFGVWIRTPTA
                     YRPPNAPILSTLPETTVVRRRGRTPRRRTPSPRRRRSQSPRRRRSQSRESQC"
     CDS             1901..2452
                     /gene="C"
                     /codon_start=1
                     /product="core protein"
                     /protein_id="ACG59552.1"
                     /db_xref="GI:195957433"
                     /translation="MDIDTYKEFGASVELLSFLPSDFFPSIRDLLDTASALYREALES
                     PEHCSPHHTALRQAIVCWGELMNLATWVGSNLEDPASRELVVGYVNVNMGLKLRQLLW
                     FHISCLTFGRETVLEYLVSFGVWIRTPTAYRPPNAPILSTLPETTVVRRRGRTPRRRT
                     PSPRRRRSQSPRRRRSQSRESQC"
ORIGIN      
        1 ctccacaaca ttccaccaag ctctgctgga ccccagagtg aggggcctat actttcctgc
       61 tggtggctcc agttccggaa cagtaaaccc tgttccgacc gctgcctcac ccatatcgtc
      121 aatcttctcg aggactgggg accctgcacc gaacatggag aacacaacat caggattcct
      181 aggacccctg ctcgtgttac aggcggggtt tttcttgttg acaagaatcc tcacaatacc
      241 acagagtcta gactcgtggt ggacttctct caattttcta gggggagcac ccacgtgtcc
      301 tggccaaaat tcgcagtccc caacctccaa tcactcacca acctcttgtc ctccaatttg
      361 tcctggctat cgctggatgt gtctgcggcg ttttatcata ttcctcttca tcctgctgct
      421 atgcctcatc ttcttgttgg ttcttgtgga ctaccaaggt atgttgcccg tttgtcctct
      481 acttccagga acatcaacta ccagcacggg accacgcaag acctgcacga gtcctgctca
      541 aggaacctct atgtttccct cttgttgctg tacaaaacct tcggacggaa actgcacttg
      601 tattcccatc ccatcatcct gggctttcgc aagattccta tgggagtggg cctcagtccg
      661 tttctcctgg ctcagtttac tagtgccatt tgttcagtgg ttcgtagggc tttcccccac
      721 tgtttggctt tcagttatat ggatgatgtg gtattggggg ccaagtctgt ataacatctt
      781 gagtcccttt ttacctctat taccaatttt cttttgtctt tgggtataca tttgaatcct
      841 aataaaacca aacgttgggg ctactccctt aatttcatgg gatatgtaat tggaagttgg
      901 ggtaccttac cgcaggaaca tattgtacta aaaatcaagc aatgttttcg aaaactgcct
      961 gtaaatagac ctattgattg gaaagtatgt cagagaattg tgggtctttt gggctttgct
     1021 gcccctttta cacaatgtgg ctatcctgcc ttaatgcctt tatatacatg tatacaatct
     1081 aagcaggctt tcactttctc gccaacttac aaggcctttc tgtgtaaaca atatctgaac
     1141 ctttaccccg ttgcccggca acggtcaggt ctctgccaag tgtttgctga cgcaaccccc
     1201 actggatggg gcttggctat tggccatcgc cgcatgcgtg gaacctttgt ggctcctctg
     1261 ccgatccata ctgcggaact cctagcagct tgttttgctc gcagccggtc tggagcgaaa
     1321 cttatcggaa ccgacaactc tgttgtcctc tctcggaaat acacctcctt tccatggctg
     1381 ctagggtgtg ctgccaactg gatcctgcgc gggacgtcct ttgtctacgt cccgtcggcg
     1441 ctgaatcccg cggacgaccc gtctcggggc cgtttgggac tctaccgtcc ccttcttcat
     1501 ctgccgttcc gaccgaccac ggggcgcacc tctctttacg cggtctcccc gtctgtgcct
     1561 tctcatctgc cggtccgtgt gcacttcgcc tcacctctgc acgtcgcatg gagaccaccg
     1621 tgaacgccca ccaggtcttg cccaaggtct tacataagcg gactcttgga ctcgcagcaa
     1681 tgtcaacgac cgaccttgag gcatacttca aagactgttt atttaaggac tgggaggagt
     1741 tgggggagga gactaggtta atgatctttg tactaggagg ctgtaggcat aaattggtct
     1801 gttcaccagc accatgcaac tttttcacct ctgcctaatc atctcatgtt catgtcctac
     1861 tgttcaagcc tccaagctgt gccttgggtg gctttggggc atggacattg acacctataa
     1921 agaatttgga gcgtctgtgg agttactctc ttttttgcct tctgactttt ttccttctat
     1981 tcgagatctc ctcgacaccg cctcagctct gtatcgggag gccttagagt ctccggaaca
     2041 ttgttcacct caccatacag cactcaggca agctattgtg tgttggggtg agttgatgaa
     2101 tctggccacc tgggtgggaa gtaatttgga agacccagca tccagggaat tagtagtcgg
     2161 ctatgtcaat gttaatatgg gcctaaaact cagacaacta ctgtggtttc acatttcctg
     2221 tcttactttt ggaagagaaa ctgttcttga gtatttggtg tcttttggag tgtggattcg
     2281 cactcctact gcttacagac caccaaatgc ccctatctta tcaacacttc cggaaactac
     2341 tgttgttaga cgacgaggca ggacccctag aagaagaact ccctcgcctc gcagacgaag
     2401 gtctcaatcg ccgcgtcgca gaagatctca atctcgggaa tctcaatgtt agtatccctt
     2461 ggactcataa ggtgggaaac tttactgggc tttattcttc tactgtacct gtctttaatc
     2521 ctgagtggca aactccctcc tttcctcaca ttcatttaca ggaggacatt attgatagat
     2581 gtcaacaata tgtgggccct cttacagtta atgaaaaaag gagattaaaa ttaattatgc
     2641 ctgctaggtt ctatcctaac cttaccaaat acttgccctt ggataaaggc attaaaccat
     2701 attatcctga acatgcagtt aatcattact tcaaaactag gcattattta catactctgt
     2761 ggaaggcggg cattctatat aagagagaga ctacacgcag cgcctcattt tgtgggtcac
     2821 catattcatg ggaacaagag ctacagcatg ggaggttggt cttccaaacc tcgacaaggc
     2881 atggggacga atctttctgt tcccaatcct ctgggattct ttcccgatca ccagttggat
     2941 cctgcgttcg gagccaactc aaacaatcca gattgggact tcaaccccaa caaggatcat
     3001 tggccagagg caaatcaggt aggagcggga gcattcgggc cagggttcac cccaccacac
     3061 ggcggtcttt tggggtggag ccctcaggct cagggcatat tgacaacagt gccagtagca
     3121 cctccccctg cctccaccaa tcggcagtca ggaagacagc ctactcccat ctctccacct
     3181 ctaagagaca gtcatcctca ggccatgcag tggaa
//

LOCUS       EU916235                3213 bp    DNA     circular VRL 09-APR-2009
DEFINITION  Hepatitis B virus isolate SWT1.3, complete genome.
ACCESSION   EU916235
VERSION     EU916235.1  GI:195957434
KEYWORDS    .
SOURCE      Hepatitis B virus
  ORGANISM  Hepatitis B virus
            Viruses; Retro-transcribing viruses; Hepadnaviridae;
            Orthohepadnavirus.
REFERENCE   1  (bases 1 to 3213)
  AUTHORS   Fang,Y. and Gu,H.
  TITLE     Hepatitis B virus full-length genomes in the patients with chronic
            HBV infection
  JOURNAL   Unpublished
REFERENCE   2  (bases 1 to 3213)
  AUTHORS   Fang,Y. and Gu,H.
  TITLE     Direct Submission
  JOURNAL   Submitted (22-JUL-2008) Department of Microbiology, Harbin Medical
            University, Harbin, Heilongjiang Province 150081, China
FEATURES             Location/Qualifiers
     source          1..3213
                     /organism="Hepatitis B virus"
                     /mol_type="genomic DNA"
                     /isolate="SWT1.3"
                     /isolation_source="chronic HBV infection patient SWT1"
                     /host="Homo sapiens"
                     /db_xref="taxon:10407"
                     /country="China"
                     /collection_date="2007"
                     /note="genotype: C"
     gene            join(2305..3213,1..1621)
                     /gene="P"
     misc_feature    join(2305..3213,1..1621)
                     /gene="P"
                     /note="nonfunctional polymerase due to mutation"
     gene            join(2846..3213,1..834)
                     /gene="S"
     misc_feature    join(2846..3213,1..834)
                     /gene="S"
                     /note="nonfunctional large S protein due to mutation;
                     pre-S1/pre-S2/S"
     misc_feature    join(3203..3213,1..834)
                     /gene="S"
                     /note="nonfunctional middle S protein due to mutation;
                     pre-S2/S"
     misc_feature    155..834
                     /gene="S"
                     /note="nonfunctional S protein due to mutation; HBsAg"
     gene            1372..1836
                     /gene="X"
     CDS             1372..1836
                     /gene="X"
                     /codon_start=1
                     /product="X protein"
                     /protein_id="ACG59553.1"
                     /db_xref="GI:195957435"
                     /translation="MAARVCCQLDPARDVLCLRPVGAESRGRPVSGPFGTLPSPSSSA
                     VPTDHGAHLSLRGLPVCAFSSAGPCALRFTSARRMETTVNAHQVLPKVLHKRTLGLAA
                     MSTTDLEAYFKDCLFKDWEELGEETRLMIFVLGGCRHKLVCSPAPCNFFTSA"
     gene            1812..2450
                     /gene="C"
     CDS             1812..2450
                     /gene="C"
                     /codon_start=1
                     /product="precore/core protein"
                     /protein_id="ACG59554.1"
                     /db_xref="GI:195957436"
                     /translation="MQLFHLCLIISCSCPTVQASKLCLGWLWGMDIDTYKEFGASVEL
                     LSFLPSDFFPSIRDLLDTASALYREALESPEHCSPHHTALRQAIVCWGELMNLATWVG
                     SNLEDPASRELVVGYVNVNMGLKLRQLLWFHISCLTFGRETVLEYLVSFGVWIRTPTA
                     YRPPNAPILSTLPETTVVRRRGRTPRRRTPSPRRRRSQSPRRRRSQSRESQC"
     CDS             1899..2450
                     /gene="C"
                     /codon_start=1
                     /product="core protein"
                     /protein_id="ACG59555.1"
                     /db_xref="GI:195957437"
                     /translation="MDIDTYKEFGASVELLSFLPSDFFPSIRDLLDTASALYREALES
                     PEHCSPHHTALRQAIVCWGELMNLATWVGSNLEDPASRELVVGYVNVNMGLKLRQLLW
                     FHISCLTFGRETVLEYLVSFGVWIRTPTAYRPPNAPILSTLPETTVVRRRGRTPRRRT
                     PSPRRRRSQSPRRRRSQSRESQC"
ORIGIN      
        1 ctccacaaca ttccaccaag ctctgctgga ccccagagtg aggggcctat actttcctgc
       61 tggtggctcc agttccggaa cagtaaaccc tgttccgacc actgcctcac ccatatcgtc
      121 aatcttctcg aggactgggg accctgcacc gaacatggag aacacaacat caggattcct
      181 aggacccctg ctcgtgttac aggcggggtt tttcttgttg acaagaatcc tcacaatacc
      241 acagagtcta gactcgtggt ggacttctct caattttcta gggggagcac ccacgtgtcc
      301 tggcaaaatt cgcagtcccc aacctccaat cactcaccaa cctcttgtcc tccaatttgt
      361 cctggctatc gctggatgtg tctgcggcgt tttatcatat tcctcttcat cctgctgcta
      421 tgcctcatct tcttgttggt tcttgtggac taccaaggta tgttgcccgt ttgtcctcta
      481 cttccaggaa catcaactac cagcacggga ccatgcaaga cctgcacgag tcctgctcaa
      541 ggaacctcta tgtttccctc ttgttgctgt acaaaacctt cggacggaaa ctgcacttgt
      601 attcccatcc catcatcctg ggctttcgca agattcctat gggagtgggc ctcagtccgt
      661 ttctcctggc tcagtttact agtgccattt gttcagtggt tcgtagggct ttcccccact
      721 gtttggcttt cagttatatg gatgatgtgg tattgggggc caagtctgta caacatcttg
      781 agtccctttt tacctctatt accaattttc ttttgtcttt gggtatacat ttgaatccta
      841 ataaaaccaa acgttggggc tactccctta atttcatggg atatgtaatt ggaagttggg
      901 gtaccttacc gcaggaacat attgtactaa aaatcaagca atgttttcga aaactgcctg
      961 taatagacct attgattgga aagtatgtca gagaattgtg ggtcttttgg gctttgctgc
     1021 cccttttaca caatgtggct atcctgcctt aatgccttta tacgcatgta tacaatctaa
     1081 gcaggctttc actttctcgc caacttacaa ggcctttctg tgtaaacaat atctgaacct
     1141 ttaccccgtt gcccggcaac ggtcaggtct ctgccaagtg tttgctgacg caacccccac
     1201 tggatggggc ttggctattg gccatcgccg catgcgtgga acctttgtgg ctcctctgcc
     1261 gatccatact gcggaactcc tagcagcttg ttttgctcgc agccggtctg gagcgaaact
     1321 tatcggaacc gacaactctg ttgtcctctc tcggaaatac acctcctttc catggctgct
     1381 agggtgtgct gccaactgga tcctgcgcgg gacgtccttt gtctacgtcc cgtcggcgct
     1441 gaatcccgcg gacgacccgt ctcggggccg tttgggactc taccgtcccc ttcttcatct
     1501 gccgttccga ccgaccacgg ggcgcacctc tctttacgcg gtctccccgt ctgtgccttc
     1561 tcatctgccg gtccgtgtgc acttcgcttc acctctgcac gtcgcatgga gaccaccgtg
     1621 aacgcccacc aggtcttgcc caaggtctta cataagcgga ctcttggact cgcagcaatg
     1681 tcaacgaccg accttgaggc atacttcaaa gactgtttat ttaaggactg ggaggagttg
     1741 ggggaggaga ctaggttaat gatctttgta ctaggaggct gtaggcataa attggtctgt
     1801 tcaccagcac catgcaactt tttcacctct gcctaatcat ctcatgttca tgtcctactg
     1861 ttcaagcctc caagctgtgc cttgggtggc tttggggcat ggacattgac acctataaag
     1921 aatttggagc gtctgtggag ttactctctt ttttgccttc tgactttttt ccttctattc
     1981 gagatctcct cgacaccgcc tcagctctgt atcgggaggc cttagagtct ccggaacatt
     2041 gttcacctca ccatacagca ctcaggcaag ctattgtgtg ttggggtgag ttgatgaatc
     2101 tggccacctg ggtgggaagt aatttggaag acccagcatc cagggaatta gtagtcggct
     2161 atgtcaatgt taatatgggc ctaaaactca gacaactact gtggtttcac atttcctgtc
     2221 ttacttttgg aagagaaact gttcttgagt atttggtgtc ttttggggtg tggattcgca
     2281 ctcctactgc ttacagacca ccaaatgccc ctatcttatc aacacttccg gaaactactg
     2341 ttgttagacg acgaggcagg acccctagaa gaagaactcc ctcgcctcgc agacgaaggt
     2401 ctcaatcgcc gcgtcgcaga agatctcaat ctcgggaatc tcaatgttag tatcccttgg
     2461 actcataagg tgggaaactt tactgggctt tattcttcta ctgtacctgt ctttaatcct
     2521 gagtggcaaa ctccctcctt tcctcacatt catttacagg aggacattat tgatagatgt
     2581 caacaatatg tgggccctct tacagttaat gaaaaaagga gattaaaatt aattatgcct
     2641 gctaggttct atcctaacct taccaaatac ttgcccttgg ataaaggcat taaaccatat
     2701 tatcctgaac atgcagttaa tcattacttc aaaactaggc attatttaca tactctgtgg
     2761 aaggcgggca ttctatataa gagagaaact acacgcagcg cctcattttg tgggtcacca
     2821 tattcatggg aacaagagct acagcatggg aggttggtct tccaaacctc gacaaggcat
     2881 ggggacgaat ctttctgttc ccaatcctct gggattcttt cccgatcacc agttggatcc
     2941 tgcgttcgga gccaactcaa acaatccaga ttgggacttc aaccccaaca aggatcattg
     3001 gccagaggca aatcaggtag gagcgggagc attcgggcca gggttcaccc caccacacgg
     3061 cggtcttttg gggtggagcc ctcaggctca gggcatattg acaacagtgc cagtagcacc
     3121 tcctcctgcc tccaccaatc ggcagtcagg aagacagcct actcccatct ctccacctct
     3181 aagagacagt catcctcagg ccatgcagtg gaa
//

LOCUS       EU916236                3215 bp    DNA     circular VRL 09-APR-2009
DEFINITION  Hepatitis B virus isolate SWT2.1, complete genome.
ACCESSION   EU916236
VERSION     EU916236.1  GI:195957438
KEYWORDS    .
SOURCE      Hepatitis B virus
  ORGANISM  Hepatitis B virus
            Viruses; Retro-transcribing viruses; Hepadnaviridae;
            Orthohepadnavirus.
REFERENCE   1  (bases 1 to 3215)
  AUTHORS   Fang,Y. and Gu,H.
  TITLE     Hepatitis B virus full-length genomes in the patients with chronic
            HBV infection
  JOURNAL   Unpublished
REFERENCE   2  (bases 1 to 3215)
  AUTHORS   Fang,Y. and Gu,H.
  TITLE     Direct Submission
  JOURNAL   Submitted (22-JUL-2008) Department of Microbiology, Harbin Medical
            University, Harbin, Heilongjiang Province 150081, China
FEATURES             Location/Qualifiers
     source          1..3215
                     /organism="Hepatitis B virus"
                     /mol_type="genomic DNA"
                     /isolate="SWT2.1"
                     /isolation_source="chronic HBV infection patient SWT2"
                     /host="Homo sapiens"
                     /db_xref="taxon:10407"
                     /country="China"
                     /collection_date="2007"
                     /note="genotype: C"
     gene            join(2307..3215,1..1623)
                     /gene="P"
     CDS             join(2307..3215,1..1623)
                     /gene="P"
                     /codon_start=1
                     /product="polymerase"
                     /protein_id="ACG59556.1"
                     /db_xref="GI:195957439"
                     /translation="MPLSYQHFRKLLLLDDEAGPLEEELPRLADEDLNRRVAEDLNLG
                     NLNVSIPWTHKVGNFTGLYSSTVPVFNSEWQTPSFPHIHLQEDIINRCQQYVGPLTVN
                     EKEIKLIIMPARFYPNLTKYLPLDKGIKPYYPGHTVNHYFKTRHYLHTLWKAGILYKR
                     ETTRSASFCGSPYSWEQELQHGRLVFQTSTRHGDESVCSQSSGILSRSPVGPCVRSQL
                     KQSRLGLQPQQGSLARGKSGRSGSIRARVHPTTRRSFGVEPSGSGHINNSASSTSSCL
                     HQSAVRKTAYSHLSTSKRQSSSGHAVELHNIPPSSARSQSEGPIFSCWWLQFRNSKPC
                     SDYCLTHIVNLLEDRGPCTEHGEHSIRIPRTPARVTGGVFLVDKNPHNTTESRLVVDF
                     SQFSRGSTHVSWQNFAVPNLQSLTNLLSPILSWLSLDVSGAFYHIPLHPAAMPHLLVG
                     SSGLSRYVARLSSTSRNINHQHGTMQDLHDSCSRNLYVSLLLLYKTFGRKLHLYSHPI
                     ILGFRKIPMGVGLSPFLLAQFTSAICSVVRRAFPHCLAFSYMDDVVLGAKSVQHLESL
                     FTSITNLLLSLGIHLNPNKTKRWGYSLNFMGYVIGSWGTLPQEHIVLKLKQCFRKLPV
                     NRPIDWKVCQRIVGLLGFAAPFTQCGYPALMPLYACIQAKQAFTFSPTYKAFLCKQYM
                     NLYPVARQRSGLCQVFADATPTGWGLAIGHRRMRGTFVAPLPIHTAELLAACFARSRS
                     GAKPIGTDNSVVLSRKYTSFPWLLGCAANWILRGTSFVYVPSALNPADDPSRGRLGLY
                     RPLLHLPFRPTTGRTSLYAVSPSVPSHLPDRVHFASPLHVAWRPP"
     gene            join(2848..3215,1..835)
                     /gene="S"
     CDS             join(2848..3215,1..835)
                     /gene="S"
                     /note="pre-S1/pre-S2/S"
                     /codon_start=1
                     /product="large S protein"
                     /protein_id="ACG59557.1"
                     /db_xref="GI:195957440"
                     /translation="MGGWSSKPRQGMGTNLSVPNPLGFFPDHQLDPAFGANSNNPDWD
                     FNPNKDHWPEANQVGAGAFGPGFTPPHGGLLGWSPQAQGILTTVPAAPPPASTNRQSG
                     RQPTPISPPLRDSHPQAMQWNSTTFHQALLDPRVRGLYFPAGGSSSGTVNPVPTTASP
                     ISSIFSRTGDPAPNMENTASGFLGPLLVLQAGFFLLTRILTIPQSLDSWWTSLNFLGG
                     APTCPGKISQSPTSNHSPTSCLQFCPGYRWMCLGRFIIFLFILLLCLIFLLVLLDYQG
                     MLPVCPLLPGTSTTSTGPCRTCTIPAQGTSMFPSCCCTKPSDGNCTCIPIPSSWAFAR
                     FLWEWASVRFSWLSLLVPFVQWFVGLSPTVWLSVIWMMWYWGPSLYNILSPFLPLLPI
                     FFCLWVYI"
     CDS             join(3205..3215,1..835)
                     /gene="S"
                     /note="pre-S2/S"
                     /codon_start=1
                     /product="middle S protein"
                     /protein_id="ACG59558.1"
                     /db_xref="GI:195957441"
                     /translation="MQWNSTTFHQALLDPRVRGLYFPAGGSSSGTVNPVPTTASPISS
                     IFSRTGDPAPNMENTASGFLGPLLVLQAGFFLLTRILTIPQSLDSWWTSLNFLGGAPT
                     CPGKISQSPTSNHSPTSCLQFCPGYRWMCLGRFIIFLFILLLCLIFLLVLLDYQGMLP
                     VCPLLPGTSTTSTGPCRTCTIPAQGTSMFPSCCCTKPSDGNCTCIPIPSSWAFARFLW
                     EWASVRFSWLSLLVPFVQWFVGLSPTVWLSVIWMMWYWGPSLYNILSPFLPLLPIFFC
                     LWVYI"
     CDS             155..835
                     /gene="S"
                     /note="HBsAg"
                     /codon_start=1
                     /product="S protein"
                     /protein_id="ACG59559.1"
                     /db_xref="GI:195957442"
                     /translation="MENTASGFLGPLLVLQAGFFLLTRILTIPQSLDSWWTSLNFLGG
                     APTCPGKISQSPTSNHSPTSCLQFCPGYRWMCLGRFIIFLFILLLCLIFLLVLLDYQG
                     MLPVCPLLPGTSTTSTGPCRTCTIPAQGTSMFPSCCCTKPSDGNCTCIPIPSSWAFAR
                     FLWEWASVRFSWLSLLVPFVQWFVGLSPTVWLSVIWMMWYWGPSLYNILSPFLPLLPI
                     FFCLWVYI"
     gene            1374..1838
                     /gene="X"
     CDS             1374..1838
                     /gene="X"
                     /codon_start=1
                     /product="X protein"
                     /protein_id="ACG59560.1"
                     /db_xref="GI:195957443"
                     /translation="MAARVCCQLDPARDVLCLRPVGAESRGRPVSGPFGALPSPSSSA
                     VPADHGAHLSLRGLPVCAFSSAGPCALRFTSARRMETTVNAHQVLPKVLHKRTLGLSA
                     MSTTDLEAYFKDCVFKDWEELGEEIRLKVFVLGGCRHKLVCSPAPCNFFTSA"
     gene            1814..2452
                     /gene="C"
     CDS             1814..2452
                     /gene="C"
                     /codon_start=1
                     /product="precore/core protein"
                     /protein_id="ACG59561.1"
                     /db_xref="GI:195957444"
                     /translation="MQLFHLCLIISCSCPTVQASKLCLGWLWGMDIDPYKEFGASVEL
                     LSFLPSDFFPSIRDLLDTASALYREALESPEHCSPHHTALRQAILCWGELMNLATWVG
                     SNLEDPASRELVVGYVNVNMGLKIRQLLWFHTSCLTFGRETVLEYLVSFGVWIRTPPA
                     YRPPNAPILSTLPETTVVRRRGRSPRRRTPSPRRRRSQSPRRRRSQSRESQC"
     CDS             1901..2452
                     /gene="C"
                     /codon_start=1
                     /product="core protein"
                     /protein_id="ACG59562.1"
                     /db_xref="GI:195957445"
                     /translation="MDIDPYKEFGASVELLSFLPSDFFPSIRDLLDTASALYREALES
                     PEHCSPHHTALRQAILCWGELMNLATWVGSNLEDPASRELVVGYVNVNMGLKIRQLLW
                     FHTSCLTFGRETVLEYLVSFGVWIRTPPAYRPPNAPILSTLPETTVVRRRGRSPRRRT
                     PSPRRRRSQSPRRRRSQSRESQC"
ORIGIN      
        1 ctccacaaca ttccaccaag ctctgctaga tcccagagtg aggggcctat attttcctgc
       61 tggtggctcc agttccggaa cagtaaaccc tgttccgact actgcctcac ccatatcgtc
      121 aatcttctcg aggaccgggg accctgcacc gaacatggag aacacagcat caggattcct
      181 aggacccctg ctcgtgttac aggcggggtt tttcttgttg acaagaatcc tcacaatacc
      241 acagagtcta gactcgtggt ggacttctct caattttcta gggggagcac ccacgtgtcc
      301 tggcaaaatt tcgcagtccc caacctccaa tcactcacca acctcttgtc tccaattttg
      361 tcctggctat cgctggatgt gtctggggcg ttttatcata ttcctcttca tcctgctgct
      421 atgcctcatc ttcttgttgg ttcttctgga ctatcaaggt atgttgcccg tttgtcctct
      481 acttccagga acatcaacca ccagcacggg accatgcagg acctgcacga ttcctgctca
      541 aggaacctct atgtttccct cttgttgctg tacaaaacct tcggacggaa actgcacttg
      601 tattcccatc ccatcatcct gggctttcgc aagattccta tgggagtggg cctcagtccg
      661 tttctcctgg ctcagtttac tagtgccatt tgttcagtgg ttcgtagggc tttcccccac
      721 tgtttggctt tcagttatat ggatgatgtg gtattggggg ccaagtctgt acaacatctt
      781 gagtcccttt ttacctctat taccaatctt cttttgtctt tgggtataca tttaaaccct
      841 aataaaacca aacgttgggg ctactccctt aacttcatgg gatatgtaat tggaagttgg
      901 ggtactttac cgcaggaaca tattgtacta aaactcaagc aatgttttcg aaaactgcct
      961 gtaaatagac ctattgattg gaaagtatgt caacgaattg tgggtctgtt gggctttgct
     1021 gcccctttta cacaatgtgg ctatcctgcc ttgatgcctt tatatgcatg tatacaagct
     1081 aaacaagctt tcactttctc gccaacttac aaggcctttc tgtgtaaaca atacatgaac
     1141 ctttaccccg ttgcccggca acggtcaggt ctctgccaag tgtttgctga cgcaaccccc
     1201 actggatggg gcttggccat aggccatcgg cgcatgcgtg gaacctttgt ggctcctctg
     1261 ccgatccata ctgcggaact cctagcagct tgttttgctc gcagccggtc tggagcaaaa
     1321 cctatcggaa ccgacaactc tgttgtcctc tctcggaaat atacctcctt tccatggctg
     1381 ctagggtgtg ctgccaactg gatcctgcgc gggacgtcct ttgtctacgt cccgtcggcg
     1441 ctgaatcccg cggacgaccc gtctcggggc cgtttggggc tctaccgtcc ccttcttcat
     1501 ctgccgttcc ggccgaccac ggggcgcacc tctctttacg cggtctcccc gtctgtgcct
     1561 tctcatctgc cggaccgtgt gcacttcgct tcacctctgc acgtcgcatg gagaccaccg
     1621 tgaacgccca ccaggtcttg cccaaggtct tacataagag gactcttgga ctctcagcaa
     1681 tgtcaacgac cgaccttgag gcatacttca aagactgtgt gtttaaagac tgggaggagt
     1741 tgggggagga gattaggcta aaggtctttg tactaggagg ctgtaggcat aaattggtct
     1801 gttcaccagc accatgcaac tttttcacct ctgcctaatc atctcatgtt catgtcctac
     1861 tgttcaagcc tccaagctgt gccttgggtg gctttggggc atggacattg acccgtataa
     1921 agaatttgga gcttctgtgg agttactctc ttttttgcct tctgacttct ttccttctat
     1981 tcgagatctc ctcgacaccg cctctgctct gtatcgggag gccttagagt ctccggaaca
     2041 ttgttcacct caccatacag cactcaggca agctattctg tgttggggtg agttgatgaa
     2101 tctggccacc tgggtgggaa gtaatttgga agatccagca tccagggaat tagtagtcgg
     2161 ctatgtcaat gttaatatgg gcctaaaaat cagacaacta ttgtggtttc acacttcctg
     2221 tcttactttt ggaagagaaa ctgttcttga gtatttggtg tcttttggag tgtggattcg
     2281 cactcctccc gcttacagac caccaaatgc ccctatctta tcaacacttc cggaaactac
     2341 tgttgttaga cgacgaggca ggtcccctag aagaagaact ccctcgcctc gcagacgaag
     2401 atctcaatcg ccgcgtcgca gaagatctca atctcgggaa tctcaatgtt agtatccctt
     2461 ggactcataa ggtgggaaac tttactgggc tttattcttc tactgtacct gtctttaatt
     2521 ctgaatggca aactccctcc tttcctcaca ttcatttaca ggaggacatt attaatagat
     2581 gtcaacaata tgtgggccct cttaccgtta atgaaaaaga gattaaatta attattatgc
     2641 ctgctagatt ctatcctaac cttaccaaat atttgccctt ggacaaaggc attaaaccgt
     2701 attatcctgg acatacagtt aatcattact tcaaaactag gcattattta catactctgt
     2761 ggaaggctgg cattctatat aagagagaaa ctacacgcag cgcctcattt tgtgggtcac
     2821 catattcttg ggaacaagag ctacagcatg ggaggttggt cttccaaacc tcgacaaggc
     2881 atggggacga atctgtctgt tcccaatcct ctgggattct ttcccgatca ccagttggac
     2941 cctgcgttcg gagccaactc aaacaatcca gattgggact tcaaccccaa caaggatcac
     3001 tggccagagg caaatcaggt aggagcggga gcattcgggc cagggttcac cccaccacac
     3061 ggcggtcttt tggggtggag ccctcaggct cagggcatat taacaacagt gccagcagca
     3121 cctcctcctg cctccaccaa tcggcagtca ggaagacagc ctactcccat ctctccacct
     3181 ctaagagaca gtcatcctca ggccatgcag tggaa
//

LOCUS       EU916237                3215 bp    DNA     circular VRL 09-APR-2009
DEFINITION  Hepatitis B virus isolate SWT2.2, complete genome.
ACCESSION   EU916237
VERSION     EU916237.1  GI:195957446
KEYWORDS    .
SOURCE      Hepatitis B virus
  ORGANISM  Hepatitis B virus
            Viruses; Retro-transcribing viruses; Hepadnaviridae;
            Orthohepadnavirus.
REFERENCE   1  (bases 1 to 3215)
  AUTHORS   Fang,Y. and Gu,H.
  TITLE     Hepatitis B virus full-length genomes in the patients with chronic
            HBV infection
  JOURNAL   Unpublished
REFERENCE   2  (bases 1 to 3215)
  AUTHORS   Fang,Y. and Gu,H.
  TITLE     Direct Submission
  JOURNAL   Submitted (22-JUL-2008) Department of Microbiology, Harbin Medical
            University, Harbin, Heilongjiang Province 150081, China
FEATURES             Location/Qualifiers
     source          1..3215
                     /organism="Hepatitis B virus"
                     /mol_type="genomic DNA"
                     /isolate="SWT2.2"
                     /isolation_source="chronic HBV infection patient SWT2"
                     /host="Homo sapiens"
                     /db_xref="taxon:10407"
                     /country="China"
                     /collection_date="2007"
                     /note="genotype: C"
     gene            join(2307..3215,1..1623)
                     /gene="P"
     CDS             join(2307..3215,1..1623)
                     /gene="P"
                     /codon_start=1
                     /product="polymerase"
                     /protein_id="ACG59563.1"
                     /db_xref="GI:195957447"
                     /translation="MPLSYQHFRKLLLLDDEAGPLEEELPRLADEDLNRRVAEDPNLG
                     NLNVSIPWTHKVGNFTGLYSSTVPVFNSEWQTPSFPHIHLQEDIINRCQQYVSPLTVN
                     EKRRLKLIMPARFYPNLTKYLPLDKGIKPYYPEHTVNHYFKTRHYLHTLWKAGILYKR
                     ETTRSASFCGSPYSWEQELQHGRLVFQTSTRHGDESVCSQSSGILSRSPVGPCVRSQL
                     KQSRLGLQPQQGSLARGKSGRSGSIRARVHPTTRRSFGVEPSGSGHINNSASSTSSCL
                     HQSAVRKTAYSHLSTSKRQSSSGHAVELHNIPPSSARSQSEGPIFSCWWLLFRNSKPC
                     SDYCLTHIVNLLEDWGPCTEHGEHSIRIPRTPARVTGGVFLVDKNPHNTTESRLVVDF
                     SQFSRGSTHVSWPKFAVPNLQSLTNLLSSNLSWLSLDVSAAFYHIPLHPAAMPHLLVG
                     SSGLSRYVARLSSTSRNINHQHGTMQDLHDSCSRNLYVSLLLLYKTFGRKLHLYSHPI
                     ILGFRKIPMGVGLSPFLLAQFTSAICSVVRRAFPHCLAFSYMDDVVLGAKSVQHLESL
                     FTSITNFLLSLGIHLNPNKTKRWGYSLNFMGYVIGSWGTLPQEHIVLKLKQCFRKLPV
                     NRPIDWKVCQRIVGLLGFAAPFTQCGYPALMPLYACIQAKQAFTFSPTYKAFLCKRYM
                     NLYPVARQRSGLCQVFADATPTGWGLAIGHRRMRGTFVAPLPIRTAELLAACFARSRS
                     GAKLIGTDNSVVLSRKYTSFPWLLGCAANWILRGTSFVYVPSALNPADDPSRGRLGLY
                     RPLLHLPFRPTTGRTSLYAVSPSVPSHLPDRVHFASPLHVAWRPP"
     gene            join(2848..3215,1..835)
                     /gene="S"
     CDS             join(2848..3215,1..835)
                     /gene="S"
                     /note="pre-S1/pre-S2/S"
                     /codon_start=1
                     /product="large S protein"
                     /protein_id="ACG59564.1"
                     /db_xref="GI:195957448"
                     /translation="MGGWSSKPRQGMGTNLSVPNPLGFFPDHQLDPAFGANSNNPDWD
                     FNPNKDHWPEANQVGAGAFGPGFTPPHGGLLGWSPQAQGILTTVPAAPPPASTNRQSG
                     RQPTPISPPLRDSHPQAMQWNSTTFHQALLDPRVRGLYFPAGGSCSGTVNPVPTTASP
                     ISSIFSRTGDPAPNMENTASGSLGPLLVLQAGFFLLTRILTIPQSLDSWWTSLNFLGG
                     APTCPGQNSQSPTSNHSPTSCPPICPGYRWMCLRRFIIFLFILLLCLIFLLVLLDYQG
                     MLPVCPLLPGTSTTSTGPCRTCTIPAQGTSMFPSCCCTKPSDGNCTCIPIPSSWAFAR
                     FLWEWASVRFSWLSLLVPFVQWFVGLSPTVWLSVIWMMWYWGPSLYNILSPFLPLLPI
                     FFCLWVYI"
     CDS             join(3205..3215,1..835)
                     /gene="S"
                     /note="pre-S2/S"
                     /codon_start=1
                     /product="middle S protein"
                     /protein_id="ACG59565.1"
                     /db_xref="GI:195957449"
                     /translation="MQWNSTTFHQALLDPRVRGLYFPAGGSCSGTVNPVPTTASPISS
                     IFSRTGDPAPNMENTASGSLGPLLVLQAGFFLLTRILTIPQSLDSWWTSLNFLGGAPT
                     CPGQNSQSPTSNHSPTSCPPICPGYRWMCLRRFIIFLFILLLCLIFLLVLLDYQGMLP
                     VCPLLPGTSTTSTGPCRTCTIPAQGTSMFPSCCCTKPSDGNCTCIPIPSSWAFARFLW
                     EWASVRFSWLSLLVPFVQWFVGLSPTVWLSVIWMMWYWGPSLYNILSPFLPLLPIFFC
                     LWVYI"
     CDS             155..835
                     /gene="S"
                     /note="HBsAg"
                     /codon_start=1
                     /product="S protein"
                     /protein_id="ACG59566.1"
                     /db_xref="GI:195957450"
                     /translation="MENTASGSLGPLLVLQAGFFLLTRILTIPQSLDSWWTSLNFLGG
                     APTCPGQNSQSPTSNHSPTSCPPICPGYRWMCLRRFIIFLFILLLCLIFLLVLLDYQG
                     MLPVCPLLPGTSTTSTGPCRTCTIPAQGTSMFPSCCCTKPSDGNCTCIPIPSSWAFAR
                     FLWEWASVRFSWLSLLVPFVQWFVGLSPTVWLSVIWMMWYWGPSLYNILSPFLPLLPI
                     FFCLWVYI"
     gene            1374..1838
                     /gene="X"
     CDS             1374..1838
                     /gene="X"
                     /codon_start=1
                     /product="X protein"
                     /protein_id="ACG59567.1"
                     /db_xref="GI:195957451"
                     /translation="MAARVCCQLDPARDVLCLRPVGAESRGRPVSGPFGALPSPSSSA
                     VPADHGAHLSLRGLPVCAFSSAGPCALRFTSARRMETTVNAHQVLPKVLHKRTLGLSA
                     MSTTDLEAYFKDCVFKDWEELGEEIRLKVFVLGGCRHKLVCSPAPCNFFTSA"
     gene            1814..2452
                     /gene="C"
     CDS             1814..2452
                     /gene="C"
                     /codon_start=1
                     /product="precore/core protein"
                     /protein_id="ACG59568.1"
                     /db_xref="GI:195957452"
                     /translation="MQLFHLCLIISCSCPTVQASKLCLGWLWGMDIDPYKEFGASVEL
                     LSFLPSDFFPSIRDLLDTASALYREALESPEHCSPHHTALRQAILCWGELMNLATWVG
                     SNLEDPASRELVVSYVNVNMGLKIRQLLWFHISCLTFGRETVLEYLVSFGVWIRTPPA
                     YRPPNAPILSTLPETTVVRRRGRSPRRRTPSPRRRRSQSPRRRRSQSRESQC"
     CDS             1901..2452
                     /gene="C"
                     /codon_start=1
                     /product="core protein"
                     /protein_id="ACG59569.1"
                     /db_xref="GI:195957453"
                     /translation="MDIDPYKEFGASVELLSFLPSDFFPSIRDLLDTASALYREALES
                     PEHCSPHHTALRQAILCWGELMNLATWVGSNLEDPASRELVVSYVNVNMGLKIRQLLW
                     FHISCLTFGRETVLEYLVSFGVWIRTPPAYRPPNAPILSTLPETTVVRRRGRSPRRRT
                     PSPRRRRSQSPRRRRSQSRESQC"
ORIGIN      
        1 ctccacaaca ttccaccaag ctctgctaga tcccagagtg aggggcctat attttcctgc
       61 tggtggctcc tgttccggaa cagtaaaccc tgttccgact actgcctcac ccatatcgtc
      121 aatcttctcg aggactgggg accctgcacc gaacatggag aacacagcat caggatccct
      181 aggacccctg ctcgtgttac aggcggggtt tttcttgttg acaagaatcc tcacaatacc
      241 acagagtcta gactcgtggt ggacttctct caattttcta gggggagcac ccacgtgtcc
      301 tggccaaaat tcgcagtccc caacctccaa tcactcacca acctcttgtc ctccaatttg
      361 tcctggctat cgctggatgt gtctgcggcg ttttatcata ttcctcttca tcctgctgct
      421 atgcctcatc ttcttgttgg ttcttctgga ctatcaaggt atgttgcccg tttgtcctct
      481 acttccagga acatcaacca ccagcacggg accatgcagg acctgcacga ttcctgctca
      541 aggaacctct atgtttccct cctgttgctg tacaaaacct tcggacggaa actgcacttg
      601 tattcccatc ccatcatcct gggctttcgc aagattccta tgggagtggg cctcagtccg
      661 tttctcctgg ctcagtttac tagtgccatt tgttcagtgg ttcgtagggc tttcccccac
      721 tgtttggctt tcagttatat ggatgatgtg gtattggggg ccaagtctgt acaacatctt
      781 gagtcccttt ttacctctat taccaatttt cttttgtctt tgggtataca tttaaaccct
      841 aataaaacca aacgttgggg ctactccctt aacttcatgg gatatgtaat tggaagttgg
      901 ggtactttac cgcaggaaca tattgtacta aaactcaagc aatgttttcg aaaactgcct
      961 gtaaatagac ctattgattg gaaagtatgt caacgaattg tgggtctgtt gggctttgct
     1021 gcccctttta cacaatgtgg ctatcctgcc ttgatgcctt tatatgcatg tatacaagct
     1081 aaacaagctt tcactttctc gccaacttac aaggcctttc tgtgtaaacg atacatgaac
     1141 ctttaccccg ttgcccggca acggtcaggt ctctgccaag tgtttgctga cgcaaccccc
     1201 actggatggg gcttggccat aggccatcgg cgcatgcgtg gaacctttgt ggctcctctg
     1261 ccgatccgta ctgcggaact cctagcagct tgttttgctc gcagccggtc tggagcaaaa
     1321 cttatcggaa ccgacaactc tgttgtcctc tctcggaaat atacctcctt tccatggctg
     1381 ctagggtgtg ctgccaactg gatcctgcgc gggacgtcct ttgtctacgt cccgtcggcg
     1441 ctgaatcccg cggacgaccc gtctcggggc cgtttggggc tctaccgtcc ccttcttcat
     1501 ctgccgttcc ggccgaccac ggggcgcacc tctctttacg cggtctcccc gtctgtgcct
     1561 tctcatctgc cggaccgtgt gcacttcgct tcacctctgc acgtcgcatg gagaccaccg
     1621 tgaacgccca ccaggtcttg cccaaggtct tacataagag gactcttgga ctctcagcaa
     1681 tgtcaacgac cgaccttgag gcatacttca aagactgtgt gtttaaagac tgggaggagt
     1741 tgggggagga gattaggcta aaggtctttg tactaggagg ctgtaggcat aaattggtct
     1801 gttcaccagc accatgcaac tttttcacct ctgcctaatc atctcatgtt catgtcctac
     1861 tgttcaagcc tccaagctgt gccttgggtg gctttggggc atggacattg acccgtataa
     1921 agaatttgga gcttctgtgg agttactctc ttttttgcct tctgacttct ttccttctat
     1981 tcgagatctc ctcgacaccg cctctgctct gtatcgggag gccttagagt ctccggaaca
     2041 ttgttcacct caccatacag cactcaggca agctattctg tgttggggtg agttgatgaa
     2101 tctggccacc tgggtgggaa gtaatttgga agatccagca tccagggaat tagtagtcag
     2161 ctatgtcaat gttaatatgg gcctaaaaat cagacaacta ttgtggtttc acatttcctg
     2221 tcttactttt ggaagagaaa ctgttcttga gtatttggtg tcttttggag tgtggattcg
     2281 cactcctccc gcttacagac caccaaatgc ccctatctta tcaacacttc cggaaactac
     2341 tgttgttaga cgacgaggca ggtcccctag aagaagaact ccctcgcctc gcagacgaag
     2401 atctcaatcg ccgcgtcgca gaagatccca atctcgggaa tctcaatgtt agtatccctt
     2461 ggactcataa ggtgggaaac tttactgggc tttattcttc tactgtacct gtctttaatt
     2521 ctgaatggca aactccctcc tttcctcaca ttcatttaca ggaggacatt atcaatagat
     2581 gtcaacaata tgtgagccct cttaccgtta atgaaaaaag gagattaaaa ttaattatgc
     2641 ctgctagatt ctatcctaac cttaccaaat atttgccctt ggacaaaggc attaaaccgt
     2701 attatcctga acatacagtt aatcattact tcaaaactag gcattattta catactctgt
     2761 ggaaggctgg cattctatat aagagagaaa ctacacgcag cgcctcattt tgtgggtcac
     2821 catattcttg ggaacaagag ctacagcatg ggaggttggt cttccaaacc tcgacaaggc
     2881 atggggacga atctgtctgt tcccaatcct ctgggattct ttcccgatca ccagttggac
     2941 cctgcgttcg gagccaactc aaacaatcca gattgggact tcaaccccaa caaggatcac
     3001 tggccagagg caaatcaggt aggagcggga gcattcgggc cagggttcac cccaccacac
     3061 ggcggtcttt tggggtggag ccctcaggct cagggcatat taacaacagt gccagcagca
     3121 cctcctcctg cctccaccaa tcggcagtca ggaagacagc ctactcccat ctctccacct
     3181 ctaagagaca gtcatcctca ggccatgcag tggaa
//

LOCUS       EU916238                3215 bp    DNA     circular VRL 09-APR-2009
DEFINITION  Hepatitis B virus isolate SWT2.3, complete genome.
ACCESSION   EU916238
VERSION     EU916238.1  GI:195957454
KEYWORDS    .
SOURCE      Hepatitis B virus
  ORGANISM  Hepatitis B virus
            Viruses; Retro-transcribing viruses; Hepadnaviridae;
            Orthohepadnavirus.
REFERENCE   1  (bases 1 to 3215)
  AUTHORS   Fang,Y. and Gu,H.
  TITLE     Hepatitis B virus full-length genomes in the patients with chronic
            HBV infection
  JOURNAL   Unpublished
REFERENCE   2  (bases 1 to 3215)
  AUTHORS   Fang,Y. and Gu,H.
  TITLE     Direct Submission
  JOURNAL   Submitted (22-JUL-2008) Department of Microbiology, Harbin Medical
            University, Harbin, Heilongjiang Province 150081, China
FEATURES             Location/Qualifiers
     source          1..3215
                     /organism="Hepatitis B virus"
                     /mol_type="genomic DNA"
                     /isolate="SWT2.3"
                     /isolation_source="chronic HBV infection patient SWT2"
                     /host="Homo sapiens"
                     /db_xref="taxon:10407"
                     /country="China"
                     /collection_date="2007"
                     /note="genotype: C"
     gene            join(2307..3215,1..1623)
                     /gene="P"
     CDS             join(2307..3215,1..1623)
                     /gene="P"
                     /codon_start=1
                     /product="polymerase"
                     /protein_id="ACG59570.1"
                     /db_xref="GI:195957455"
                     /translation="MPLSYQHFRKLLLLDDEAGPLEEELPRLADEDLNRRVAEDLNLG
                     NLNFSIPWTHKVGNFTGLYSSTVPVFNSEWQTPSFPHIHLQEDIINRCQQYVSPLTVN
                     EKRRLKLIMPARFYPNLTKYLPLDKGIKPYYPEHTVNHYFKTRHYLHTLWKAGILYKR
                     ETTRSASFCGSPYSWEQELQHGRLVFQTSTRHGDESVCSQSSGILSRSPVGPCVRSQL
                     KQSRLGLQPQQGSLARGKSGRSGSIRARVHPTTRRSFGVEPSGSGHINNSASSTSSCL
                     HQSAVRKTAYSHLSTSKRQSSSGHAVELHNIPPSSARSQSEGPIFSCWWLQFRNSKPC
                     SDYCLTHIVNLLEDWGPCTEHGEHSIRIPRTPARVTGGVFLVDKNPHNTTESRLVVDF
                     SQFSRGSTHVSWPKFAVPNLQSLTNLLSSNLSWLSLDVSAAFYHIPLHPAAMPHLLVG
                     SSGLSRYVARLSSTSRNINHQHGTMQDLHDSCSRNLYVSLLLLYKTFGRKLHLYSHPI
                     ILGFRKIPMGVGLSPFLLAQFTSAICSVVRRAFPHCLAFSYMDDVVLGAKSVQHLESL
                     FTSITNFLLSLGIHLNPNKTKRWGYSLNFMGYVIGSWGTLPQEHIVLKLKQCFRKLPV
                     NRPIDWKVCQRIVGLLGFAAPFTQCGYPALMPLYACIQAKQAFTFSPTYKAFLCKQYM
                     NLYPVARQRSGLCQVFADATPTGWGLAIGHRRMRGTFVAPLPIHTAELLAACFARSRS
                     GAKLIGTDNSVVLSRKYTSFPWLLGCAANWILRGTSFVYVPSALNPADDPSRGRLGLY
                     RPLLHLPFRPTTGRTSLYAVSPSVPSHLPDRVHFASPLHVAWRPP"
     gene            join(2848..3215,1..835)
                     /gene="S"
     CDS             join(2848..3215,1..835)
                     /gene="S"
                     /note="pre-S1/pre-S2/S"
                     /codon_start=1
                     /product="large S protein"
                     /protein_id="ACG59571.1"
                     /db_xref="GI:195957456"
                     /translation="MGGWSSKPRQGMGTNLSVPNPLGFFPDHQLDPAFGANSNNPDWD
                     FNPNKDHWPEANQVGAGAFGPGFTPPHGGLLGWSPQAQGILTTVPAAPPPASTNRQSG
                     RQPTPISPPLRDSHPQAMQWNSTTFHQALLDPRVRGLYFPAGGSSSGTVNPVPTTASP
                     ISSIFSRTGDPAPNMENTASGFLGPLLVLQAGFFLLTRILTIPQSLDSWWTSLNFLGG
                     APTCPGQNSQSPTSNHSPTSCPPICPGYRWMCLRRFIIFLFILLLCLIFLLVLLDYQG
                     MLPVCPLLPGTSTTSTGPCRTCTIPAQGTSMFPSCCCTKPSDGNCTCIPIPSSWAFAR
                     FLWEWASVRFSWLSLLVPFVQWFVGLSPTVWLSVIWMMWYWGPSLYNILSPFLPLLPI
                     FFCLWVYI"
     CDS             join(3205..3215,1..835)
                     /gene="S"
                     /note="pre-S2/S"
                     /codon_start=1
                     /product="middle S protein"
                     /protein_id="ACG59572.1"
                     /db_xref="GI:195957457"
                     /translation="MQWNSTTFHQALLDPRVRGLYFPAGGSSSGTVNPVPTTASPISS
                     IFSRTGDPAPNMENTASGFLGPLLVLQAGFFLLTRILTIPQSLDSWWTSLNFLGGAPT
                     CPGQNSQSPTSNHSPTSCPPICPGYRWMCLRRFIIFLFILLLCLIFLLVLLDYQGMLP
                     VCPLLPGTSTTSTGPCRTCTIPAQGTSMFPSCCCTKPSDGNCTCIPIPSSWAFARFLW
                     EWASVRFSWLSLLVPFVQWFVGLSPTVWLSVIWMMWYWGPSLYNILSPFLPLLPIFFC
                     LWVYI"
     CDS             155..835
                     /gene="S"
                     /note="HBsAg"
                     /codon_start=1
                     /product="S protein"
                     /protein_id="ACG59573.1"
                     /db_xref="GI:195957458"
                     /translation="MENTASGFLGPLLVLQAGFFLLTRILTIPQSLDSWWTSLNFLGG
                     APTCPGQNSQSPTSNHSPTSCPPICPGYRWMCLRRFIIFLFILLLCLIFLLVLLDYQG
                     MLPVCPLLPGTSTTSTGPCRTCTIPAQGTSMFPSCCCTKPSDGNCTCIPIPSSWAFAR
                     FLWEWASVRFSWLSLLVPFVQWFVGLSPTVWLSVIWMMWYWGPSLYNILSPFLPLLPI
                     FFCLWVYI"
     gene            1374..1838
                     /gene="X"
     CDS             1374..1838
                     /gene="X"
                     /codon_start=1
                     /product="X protein"
                     /protein_id="ACG59574.1"
                     /db_xref="GI:195957459"
                     /translation="MAARVCCQLDPARDVLCLRPVGAESRGRPVSGPFGALPSPSSSA
                     VPADHGAHLSLRGLPVCAFSSAGPCALRFTSARRMETTVNAHQVLPKVLHKRTLGLSA
                     MSTTDLEAYFKDCVFKDWEELGEEIRLKVFVLGGCRHKLVCSPAPCNFFTSA"
     gene            1814..2452
                     /gene="C"
     CDS             1814..2452
                     /gene="C"
                     /codon_start=1
                     /product="precore/core protein"
                     /protein_id="ACG59575.1"
                     /db_xref="GI:195957460"
                     /translation="MQLFHLCLIISCSCPTVQASKLCLGWLWGMDIDPYKEFGASVEL
                     LSFLPSDFFPSIRDLLDTASALYREALESPEHCSPHHTALRQAILCWGELMNLATWVG
                     SNLEDPASRELVVSYVNVNMGLKIRQLLWFHISCLTFGRETVLEYLVSFGVWIRTPPA
                     YRPPNAPILSTLPETTVVRRRGRSPRRRTPSPRRRRSQSPRRRRSQSRESQF"
     CDS             1901..2452
                     /gene="C"
                     /codon_start=1
                     /product="core protein"
                     /protein_id="ACG59576.1"
                     /db_xref="GI:195957461"
                     /translation="MDIDPYKEFGASVELLSFLPSDFFPSIRDLLDTASALYREALES
                     PEHCSPHHTALRQAILCWGELMNLATWVGSNLEDPASRELVVSYVNVNMGLKIRQLLW
                     FHISCLTFGRETVLEYLVSFGVWIRTPPAYRPPNAPILSTLPETTVVRRRGRSPRRRT
                     PSPRRRRSQSPRRRRSQSRESQF"
ORIGIN      
        1 ctccacaaca ttccaccaag ctctgctaga tcccagagtg aggggcctat attttcctgc
       61 tggtggctcc agttccggaa cagtaaaccc tgttccgact actgcctcac ccatatcgtc
      121 aatcttctcg aggactgggg accctgcacc gaacatggag aacacagcat caggattcct
      181 aggacccctg ctcgtgttac aggcggggtt tttcttgttg acaagaatcc tcacaatacc
      241 acagagtcta gactcgtggt ggacttctct caattttcta gggggagcac ccacgtgtcc
      301 tggccaaaat tcgcagtccc caacctccaa tcactcacca acctcttgtc ctccaatttg
      361 tcctggctat cgctggatgt gtctgcggcg ttttatcata ttcctcttca tcctgctgct
      421 atgcctcatc ttcttgttgg ttcttctgga ctatcaaggt atgttgcccg tttgtcctct
      481 acttccagga acatcaacca ccagcacggg accatgcagg acctgcacga ttcctgctca
      541 aggaacctct atgtttccct cttgttgctg tacaaaacct tcggacggaa actgcacttg
      601 tattcccatc ccatcatcct gggctttcgc aagattccta tgggagtggg cctcagtccg
      661 tttctcctgg ctcagtttac tagtgccatt tgttcagtgg ttcgtagggc tttcccccac
      721 tgtttggctt tcagttatat ggatgatgtg gtattggggg ccaagtctgt acaacatctt
      781 gagtcccttt ttacctctat taccaatttt cttttgtctt tgggtataca tttaaacccc
      841 aataaaacca aacgttgggg ctactccctt aacttcatgg gatatgtaat tggaagttgg
      901 ggtactttac cgcaggaaca tattgtacta aaactcaagc aatgttttcg aaaactgcct
      961 gtaaatagac ctattgattg gaaagtatgt caacgaattg tgggtctgtt gggctttgct
     1021 gcccctttta cacaatgtgg ctatcctgcc ttgatgcctt tatatgcatg tatacaagct
     1081 aaacaagctt tcactttctc gccaacttac aaggcctttc tgtgtaaaca atacatgaac
     1141 ctttaccccg ttgcccggca acggtcaggt ctctgccaag tgtttgctga cgcaaccccc
     1201 actggatggg gcttggccat aggccatcgg cgcatgcgtg gaacctttgt ggctcctctg
     1261 ccgatccata ctgcggaact cctagcagct tgttttgctc gcagccggtc tggagcaaaa
     1321 cttatcggaa ccgacaactc tgttgtcctc tctcggaaat atacctcctt tccatggctg
     1381 ctagggtgtg ctgccaactg gatcctgcgc gggacgtcct ttgtctacgt cccgtcggcg
     1441 ctgaatcccg cggacgaccc gtctcggggc cgtttggggc tctaccgtcc ccttcttcat
     1501 ctgccgttcc ggccgaccac ggggcgcacc tctctttacg cggtctcccc gtctgtgcct
     1561 tctcatctgc cggaccgtgt gcacttcgct tcacctctgc acgtcgcatg gagaccaccg
     1621 tgaacgccca ccaggtcttg cccaaggtct tacataagag gactcttgga ctctcagcaa
     1681 tgtcaacgac cgaccttgag gcatacttca aagactgtgt gtttaaagac tgggaggagt
     1741 tgggggagga gattaggcta aaggtctttg tactaggagg ctgtaggcat aaattggtct
     1801 gttcaccagc accatgcaac tttttcacct ctgcctaatc atctcatgtt catgtcctac
     1861 tgttcaagcc tccaagctgt gccttgggtg gctttggggc atggacattg acccgtataa
     1921 agaatttgga gcttctgtgg agttactctc ttttttgcct tctgacttct ttccttctat
     1981 tcgagatctc ctcgacaccg cctctgctct gtatcgggag gccttagagt ctccggaaca
     2041 ttgttcacct caccatacag cactcaggca agctattctg tgttggggtg agttgatgaa
     2101 tctggccacc tgggtgggaa gtaatttgga agatccagca tccagggaat tagtagtcag
     2161 ctatgtcaat gttaatatgg gcctaaaaat cagacaacta ttgtggtttc acatttcctg
     2221 tcttactttt ggaagagaaa ctgttcttga gtatttggtg tcttttggag tgtggattcg
     2281 cactcctccc gcttacagac caccaaatgc ccctatctta tcaacacttc cggaaactac
     2341 tgttgttaga cgacgaggca ggtcccctag aagaagaact ccctcgcctc gcagacgaag
     2401 atctcaatcg ccgcgtcgca gaagatctca atctcgggaa tctcaatttt agtatccctt
     2461 ggactcataa ggtgggaaac tttactgggc tttattcttc tactgtacct gtctttaatt
     2521 ctgaatggca aactccctcc tttcctcaca ttcatttaca ggaggacatt atcaatagat
     2581 gtcaacaata tgtgagccct cttaccgtta atgaaaaaag gagattaaaa ttaattatgc
     2641 ctgctagatt ctatcctaac cttaccaaat atttgccctt ggacaaaggc attaaaccgt
     2701 attatcctga acatacagtt aatcattact tcaaaactag gcattattta catactctgt
     2761 ggaaggctgg cattctatat aagagagaaa ctacacgcag cgcctcattt tgtgggtcac
     2821 catattcttg ggaacaagag ctacagcatg ggaggttggt cttccaaacc tcgacaaggc
     2881 atggggacga atctgtctgt tcccaatcct ctgggattct ttcccgatca ccagttggac
     2941 cctgcgttcg gagccaactc aaacaatcca gattgggact tcaaccccaa caaggatcac
     3001 tggccagagg caaatcaggt aggagcggga gcattcgggc cagggttcac cccaccacac
     3061 ggcggtcttt tggggtggag ccctcaggct cagggcatat taacaacagt gccagcagca
     3121 cctcctcctg cctccaccaa tcggcagtca ggaagacagc ctactcccat ctctccacct
     3181 ctaagagaca gtcatcctca ggccatgcag tggaa
//

LOCUS       EU916239                3215 bp    DNA     circular VRL 09-APR-2009
DEFINITION  Hepatitis B virus isolate SWT3.1, complete genome.
ACCESSION   EU916239
VERSION     EU916239.1  GI:195957462
KEYWORDS    .
SOURCE      Hepatitis B virus
  ORGANISM  Hepatitis B virus
            Viruses; Retro-transcribing viruses; Hepadnaviridae;
            Orthohepadnavirus.
REFERENCE   1  (bases 1 to 3215)
  AUTHORS   Fang,Y. and Gu,H.
  TITLE     Hepatitis B virus full-length genomes in the patients with chronic
            HBV infection
  JOURNAL   Unpublished
REFERENCE   2  (bases 1 to 3215)
  AUTHORS   Fang,Y. and Gu,H.
  TITLE     Direct Submission
  JOURNAL   Submitted (22-JUL-2008) Department of Microbiology, Harbin Medical
            University, Harbin, Heilongjiang Province 150081, China
FEATURES             Location/Qualifiers
     source          1..3215
                     /organism="Hepatitis B virus"
                     /mol_type="genomic DNA"
                     /isolate="SWT3.1"
                     /isolation_source="chronic HBV infection patient SWT3"
                     /host="Homo sapiens"
                     /db_xref="taxon:10407"
                     /country="China"
                     /collection_date="2007"
                     /note="genotype: C"
     gene            join(2307..3215,1..1623)
                     /gene="P"
     CDS             join(2307..3215,1..1623)
                     /gene="P"
                     /codon_start=1
                     /product="polymerase"
                     /protein_id="ACG59577.1"
                     /db_xref="GI:195957463"
                     /translation="MPLSYQHFRKLLLLDDEAGPLEEELPRLADEGLNRRVAEDLNLG
                     NLNVSIPWTHKVGNFTGLYSSTVPVFNPEWQTPSFPHIHLQEDIINRCQQYVGPLTVN
                     EKRRLKLIMPARFYPNLTKYLPLDKGIKPYYPEYAVNHYFKTRHYLHTLWKAGILYKR
                     ETTRSASFCGSPYSWEQELQHGRLVFQTSTRHGDESFCSQSSGILSRSPVGPCVRSQL
                     KQSRLGLQPQQGSLARGKSGRSGSIRSRVHPTTRRSFGVEPSGSGHIDNSASSTSSCL
                     LQSAVRKTAYSHLSTSKRQSSSGHAVELHNIPPSSARSQSEGPIFSCWWLQFRNSKPC
                     SDYCLTHIVNLLEDWGPCTEHGEHNIRIPRTPARVTGGVFLVDKNPHNTTESRLVVDF
                     SQFSRGSTHVSWPKFAVPNLQSLTNLLSSNLSWLSLDVSAAFYHIPLHPAAMPHLLVG
                     SSGLPRYVARLSSTSRNINYQHGTMQDLHDSCSRNLYVSLLLLYKTFGRKLHLYSHPI
                     ILGFRKIPMGVGLSPFLLAQFTSAICSVVRRAFPHCLAFSYMDDVVLGAKSVQHLESL
                     FTSITNFLLSLGIHLNPNKTKRWGYSLNFMGYVIGSWGTLPQEHIVLKIKQCFRKLPV
                     NRPIDWKVCQRIVGLLGFAAPFTQCGYPALMPLYACIQSKQAFTFSPTYKAFLCKQYL
                     NLYPVARQRSGLCQVFADATPTGWGLAIGHRRMRGTFVAPLPIHTAELLAACFARCRS
                     GATLIGTDNSVVLSRKYTSFPWLLGCAANWILRGTSFVYVPSALNPADDPSRGRLGLY
                     RPLLLLPFRPTTGRTSLYAVSPSVPSHLPDRVHFASPLHVAWRPP"
     gene            join(2848..3215,1..835)
                     /gene="S"
     CDS             join(2848..3215,1..835)
                     /gene="S"
                     /note="pre-S1/pre-S2/S"
                     /codon_start=1
                     /product="large S protein"
                     /protein_id="ACG59578.1"
                     /db_xref="GI:195957464"
                     /translation="MGGWSSKPRQGMGTNLSVPNPLGFFPDHQLDPAFGANSNNPDWD
                     FNPNKDHWPEANQVGAGAFGPGFTPPHGGLLGWSPQAQGILTTVPAAPPPASSNRQSG
                     RQPTPISPPLRDSHPQAMQWNSTTFHQALLDPRVRGLYFPAGGSSSGTANPVPTTASP
                     ISSIFSRTGDPAPNMESTTSGFLGPLLVLQAGFFLLTRILTIPQSLDSWWTSLNFLGG
                     APTCPGQNSQSPTSNHSPTSCPPICPGYRWMCLRRFIIFLFILLLCLIFLLVLLDYQG
                     MLPVCPLLPGTSTTSTGPCKTCTIPAQGTSMFPSCCCTKPSDGNCTCIPIPSSWAFAR
                     FLWEWASVRFSWLSLLVPFVQWFVGLSPTVWLSVIWMMWYWGPSLYNILSPFLPLLPI
                     FFCLWVYI"
     CDS             join(3205..3215,1..835)
                     /gene="S"
                     /note="pre-S2/S"
                     /codon_start=1
                     /product="middle S protein"
                     /protein_id="ACG59579.1"
                     /db_xref="GI:195957465"
                     /translation="MQWNSTTFHQALLDPRVRGLYFPAGGSSSGTANPVPTTASPISS
                     IFSRTGDPAPNMESTTSGFLGPLLVLQAGFFLLTRILTIPQSLDSWWTSLNFLGGAPT
                     CPGQNSQSPTSNHSPTSCPPICPGYRWMCLRRFIIFLFILLLCLIFLLVLLDYQGMLP
                     VCPLLPGTSTTSTGPCKTCTIPAQGTSMFPSCCCTKPSDGNCTCIPIPSSWAFARFLW
                     EWASVRFSWLSLLVPFVQWFVGLSPTVWLSVIWMMWYWGPSLYNILSPFLPLLPIFFC
                     LWVYI"
     CDS             155..835
                     /gene="S"
                     /note="HBsAg"
                     /codon_start=1
                     /product="S protein"
                     /protein_id="ACG59580.1"
                     /db_xref="GI:195957466"
                     /translation="MESTTSGFLGPLLVLQAGFFLLTRILTIPQSLDSWWTSLNFLGG
                     APTCPGQNSQSPTSNHSPTSCPPICPGYRWMCLRRFIIFLFILLLCLIFLLVLLDYQG
                     MLPVCPLLPGTSTTSTGPCKTCTIPAQGTSMFPSCCCTKPSDGNCTCIPIPSSWAFAR
                     FLWEWASVRFSWLSLLVPFVQWFVGLSPTVWLSVIWMMWYWGPSLYNILSPFLPLLPI
                     FFCLWVYI"
     gene            1374..1838
                     /gene="X"
     CDS             1374..1838
                     /gene="X"
                     /codon_start=1
                     /product="X protein"
                     /protein_id="ACG59581.1"
                     /db_xref="GI:195957467"
                     /translation="MAVRVCCQLDPARDVLCLRPVGAESRGRPVSGPFGPLPSPSSSA
                     VPADHGAHLSLRGLPVCAFSSAGPCALRFTSARRMETTVNAHQVLPKVLHKRTLGLSA
                     MSTTDLEAYFKDCVFKDWEELGEEIRLKVFVLGGCRHKLVCSPAPCNFFTSA"
     gene            1814..2452
                     /gene="C"
     CDS             1814..2452
                     /gene="C"
                     /codon_start=1
                     /product="precore/core protein"
                     /protein_id="ACG59582.1"
                     /db_xref="GI:195957468"
                     /translation="MQLFHLCLIISCSCPTVQASKLCLGWLWGMDIDPYKEFGASVEL
                     LSFLPSDFFPSIRDLLDTASALYREALESPEHCSPHHTALRQAILCWGELMNLATWVG
                     SNLEDPASRELVVSYVDVNMGLKIRQLLWFHISCLTFGRETVLEYLVSFGVWIRTPPA
                     YRPPNAPILSTLPETTVVRRRGRSPRRRTPSPRRRRSQSPRRRRSQSRESQC"
     CDS             1901..2452
                     /gene="C"
                     /codon_start=1
                     /product="core protein"
                     /protein_id="ACG59583.1"
                     /db_xref="GI:195957469"
                     /translation="MDIDPYKEFGASVELLSFLPSDFFPSIRDLLDTASALYREALES
                     PEHCSPHHTALRQAILCWGELMNLATWVGSNLEDPASRELVVSYVDVNMGLKIRQLLW
                     FHISCLTFGRETVLEYLVSFGVWIRTPPAYRPPNAPILSTLPETTVVRRRGRSPRRRT
                     PSPRRRRSQSPRRRRSQSRESQC"
ORIGIN      
        1 ctccacaaca ttccaccaag ctctgctaga tcccagagtg aggggcctat attttcctgc
       61 tggtggctcc agttccggaa cagcaaaccc tgttccgact actgcctcac ccatatcgtc
      121 aatcttctcg aggactgggg accctgcacc gaacatggag agcacaacat caggattcct
      181 aggacccctg ctcgtgttac aggcggggtt tttcttgttg acaagaatcc tcacaatacc
      241 acagagtcta gactcgtggt ggacttctct caattttcta gggggagcac ccacgtgtcc
      301 tggccaaaat tcgcagtccc caacctccaa tcactcacca acctcttgtc ctccaatttg
      361 tcctggctat cgctggatgt gtctgcggcg ttttatcata ttcctcttca tcctgctgct
      421 atgcctcatc ttcttgttgg ttcttctgga ctaccaaggt atgttgcccg tttgtcctct
      481 acttccagga acatcaacta ccagcacggg accatgcaag acctgcacga ttcctgctca
      541 aggaacctct atgtttccct cttgctgctg tacaaaacct tcggacggaa actgcacttg
      601 tattcccatc ccatcatcct gggctttcgc aagattccta tgggagtggg cctcagtccg
      661 tttctcctgg ctcagtttac tagtgccatt tgttcagtgg ttcgtagggc tttcccccac
      721 tgtttggctt tcagttatat ggatgatgtg gtattggggg ccaagtctgt acaacatctt
      781 gagtcccttt ttacctctat taccaatttt cttttgtctt tgggtataca tttgaaccct
      841 aataaaacca agcgttgggg ctactccctt aatttcatgg gatatgtaat tggaagttgg
      901 ggtactttac cacaggaaca tattgtacta aaaatcaagc aatgttttcg aaaactgcct
      961 gtaaatagac ctattgattg gaaagtgtgt caaagaattg tgggtctttt gggctttgct
     1021 gcccctttta cacaatgtgg ctatcctgcc ttaatgcctt tatatgcatg tatccaatct
     1081 aagcaggctt ttacgttctc gccaacttac aaggcctttc tgtgtaaaca atatctgaac
     1141 ctttaccccg ttgcccggca acggtcaggt ctctgccaag tgtttgctga cgcaaccccc
     1201 actggatggg gcttggccat aggccatcgg cgcatgcgtg gaacctttgt ggctcctctg
     1261 ccgatccata ctgcggaact cctagcagct tgttttgctc gctgccggtc gggagcaaca
     1321 cttatcggaa ccgacaactc tgttgtcctc tctcggaaat acacctcctt tccatggctg
     1381 ttagggtgtg ctgccaactg gatcctgcgc gggacgtcct ttgtctacgt cccgtcggcg
     1441 ctgaatcccg cggacgaccc gtctcggggc cgtttgggcc tctaccgtcc ccttcttctt
     1501 ctgccgttcc ggccgaccac ggggcgcacc tctctttacg cggtctcccc gtctgtgcct
     1561 tctcatctgc cggaccgtgt gcacttcgct tcacctctgc acgtcgcatg gagaccaccg
     1621 tgaacgccca ccaggtcttg cccaaggtct tacataagag gactcttgga ctctcagcaa
     1681 tgtcaacgac cgaccttgag gcatacttca aagactgtgt gtttaaagac tgggaggagt
     1741 tgggggagga gattaggcta aaggtctttg tactaggagg ctgtaggcat aaattggtct
     1801 gttcaccagc accatgcaac tttttcacct ctgcctaatc atctcatgtt catgtcctac
     1861 tgttcaagcc tccaagctgt gccttgggtg gctttggggc atggacattg acccatataa
     1921 agaatttgga gcttctgtgg agttactctc ttttttgcct tctgacttct ttccttctat
     1981 tcgagatctc ctcgacaccg cctctgctct gtatcgggag gccttagagt ctccggaaca
     2041 ttgttcacct caccatacag cactcaggca agctattctg tgttggggtg agttgatgaa
     2101 tttggccacc tgggtgggaa gtaatttgga agacccagca tccagggaat tagtagtcag
     2161 ctatgtcgat gttaatatgg gcctaaaaat cagacaacta ttgtggtttc acatttcctg
     2221 tcttactttt ggaagagaaa ctgttcttga gtatttggtg tcttttggag tgtggattcg
     2281 cactcctcct gcatacagac caccaaatgc ccctatctta tcaacacttc cggaaactac
     2341 tgttgttaga cgacgaggca ggtcccctag aagaagaact ccctcgcctc gcagacgaag
     2401 gtctcaatcg ccgcgtcgca gaagatctca atctcgggaa tctcaatgtt agtatccctt
     2461 ggactcataa ggtgggaaat tttactgggc tttattcttc tactgtacct gtctttaatc
     2521 ctgagtggca aactccctcc tttcctcaca ttcatttaca ggaggatatt attaatagat
     2581 gtcaacaata tgtgggccct cttacagtta atgaaaaaag gagattaaaa ttaattatgc
     2641 ctgctaggtt ctatcctaac cttaccaaat atttgccctt ggacaaaggc attaaacctt
     2701 attatcctga atatgcagtt aatcattact ttaaaactag gcattattta catactctgt
     2761 ggaaggctgg cattctatat aagagagaaa ctacacgcag cgcctcattt tgtgggtcac
     2821 catattcttg ggaacaagag ctacagcatg ggaggttggt cttccaaacc tcgacaaggc
     2881 atggggacga atctttctgt tcccaatcct ctgggattct ttcccgatca ccagttggac
     2941 cctgcgttcg gagccaactc aaacaatcca gattgggact tcaaccccaa caaggatcac
     3001 tggccagagg caaatcaggt aggagcggga gcattcggtc cagggttcac cccaccacac
     3061 ggcggtcttt tggggtggag ccctcaggct cagggcatat tgacaacagt gccagcagca
     3121 cctcctcctg cctcctccaa tcggcagtca ggaagacagc ctactcccat ctctccacct
     3181 ctaagagaca gtcatcctca ggccatgcag tggaa
//

LOCUS       EU916240                3215 bp    DNA     circular VRL 09-APR-2009
DEFINITION  Hepatitis B virus isolate SWT3.2, complete genome.
ACCESSION   EU916240
VERSION     EU916240.1  GI:195957470
KEYWORDS    .
SOURCE      Hepatitis B virus
  ORGANISM  Hepatitis B virus
            Viruses; Retro-transcribing viruses; Hepadnaviridae;
            Orthohepadnavirus.
REFERENCE   1  (bases 1 to 3215)
  AUTHORS   Fang,Y. and Gu,H.
  TITLE     Hepatitis B virus full-length genomes in the patients with chronic
            HBV infection
  JOURNAL   Unpublished
REFERENCE   2  (bases 1 to 3215)
  AUTHORS   Fang,Y. and Gu,H.
  TITLE     Direct Submission
  JOURNAL   Submitted (22-JUL-2008) Department of Microbiology, Harbin Medical
            University, Harbin, Heilongjiang Province 150081, China
FEATURES             Location/Qualifiers
     source          1..3215
                     /organism="Hepatitis B virus"
                     /mol_type="genomic DNA"
                     /isolate="SWT3.2"
                     /isolation_source="chronic HBV infection patient SWT3"
                     /host="Homo sapiens"
                     /db_xref="taxon:10407"
                     /country="China"
                     /collection_date="2007"
                     /note="genotype: C"
     gene            join(2307..3215,1..1623)
                     /gene="P"
     CDS             join(2307..3215,1..1623)
                     /gene="P"
                     /codon_start=1
                     /product="polymerase"
                     /protein_id="ACG59584.1"
                     /db_xref="GI:195957471"
                     /translation="MPLSYQHFRKLLLLDDEAGPLEEELPRLADEGLNRRVAEDLNLG
                     NLNVSIPWTHKVGNFTGLYSSTVPVFNPEWQTPSFPHIHLQEDIINRCQQYVGPLTVN
                     EKRRLKLIMPARFYPNLTKYLPLDKGIKPYYPEYAVNHYFKTRHYLHTLWKAGILYKR
                     ETTRSASFCGSPYSWEQELQHGRLVFQTSTRHGDESFCSQSSGILSRSPVGPCVRSQL
                     KQSRLGLQPQQGSLARGKSGRSGSIRSRVHPTTRRSFGVEPSGSGHIDNSASSTSSCL
                     LQSAVRKTAYSHLSTSKRQSSSGHAVELHNIPPSSARSQSEGPIFSCWWLQFRNSKPC
                     SDYCLTHIVNLLEDWGPCTEHGEHNIRIPRTPARVTGGVFLVDKNPHNTTESRLVVDF
                     SQFSRGSTHVSWPKFAVPNLQSLTNLLSSNLSWLSLDVSAAFYHIPLHPAAMPHLLVG
                     SSGLPRYVARLSSTSRNINYQHGTMQDLHDSCSRNLYVSLLLLYKTFGRKLHLYSHPI
                     ILGFRKIPMGVGLSPFLLAQFTSAICSVVRRAFPHCLAFSYMDDVVLGAKSVQHLESL
                     FTSITNFLLSLGIHLNPNKTKRWGYSLNFMGYVIGSWGTLPQEHIVLKIKQCFRKLPV
                     NRPIDWKVCQRIVGLLGFAAPFTQCGYPALMPLYACIQSKQAFTFSPTYKAFLCKQYL
                     NLYPVARQRSGLCQVFADATPTGWGLAIGHRRMRGTFVAPLPIHTAELLAACFARCRS
                     GATLIGTDNSVVLSRKYTPFPWLLGCAANWILRGTSFVYVPSALNPADDPSRGRLGLY
                     RPLLLLPFRPTTGRTSLYAVSPSVPSHLPDRVHFASPLHVAWRPP"
     gene            join(2848..3215,1..835)
                     /gene="S"
     CDS             join(2848..3215,1..835)
                     /gene="S"
                     /note="pre-S1/pre-S2/S"
                     /codon_start=1
                     /product="large S protein"
                     /protein_id="ACG59585.1"
                     /db_xref="GI:195957472"
                     /translation="MGGWSSKPRQGMGTNLSVPNPLGFFPDHQLDPAFGANSNNPDWD
                     FNPNKDHWPEANQVGAGAFGPGFTPPHGGLLGWSPQAQGILTTVPAAPPPASSNRQSG
                     RQPTPISPPLRDSHPQAMQWNSTTFHQALLDPRVRGLYFPAGGSSSGTANPVPTTASP
                     ISSIFSRTGDPAPNMESTTSGFLGPLLVLQAGFFLLTRILTIPQSLDSWWTSLNFLGG
                     APTCPGQNSQSPTSNHSPTSCPPICPGYRWMCLRRFIIFPFILLLCLIFLLVLLDYQG
                     MLPVCPLLPGTSTTSTGPCKTCTIPAQGTSMFPSCCCTKPSDGNCTCIPIPSSWAFAR
                     FLWEWASVRFSWLSLLVPFVQWFVGLSPTVWLSVIWMMWYWGPSLYNILSPFLPLLPI
                     FFCLWVYI"
     CDS             join(3205..3215,1..835)
                     /gene="S"
                     /note="pre-S2/S"
                     /codon_start=1
                     /product="middle S protein"
                     /protein_id="ACG59586.1"
                     /db_xref="GI:195957473"
                     /translation="MQWNSTTFHQALLDPRVRGLYFPAGGSSSGTANPVPTTASPISS
                     IFSRTGDPAPNMESTTSGFLGPLLVLQAGFFLLTRILTIPQSLDSWWTSLNFLGGAPT
                     CPGQNSQSPTSNHSPTSCPPICPGYRWMCLRRFIIFPFILLLCLIFLLVLLDYQGMLP
                     VCPLLPGTSTTSTGPCKTCTIPAQGTSMFPSCCCTKPSDGNCTCIPIPSSWAFARFLW
                     EWASVRFSWLSLLVPFVQWFVGLSPTVWLSVIWMMWYWGPSLYNILSPFLPLLPIFFC
                     LWVYI"
     CDS             155..835
                     /gene="S"
                     /note="HBsAg"
                     /codon_start=1
                     /product="S protein"
                     /protein_id="ACG59587.1"
                     /db_xref="GI:195957474"
                     /translation="MESTTSGFLGPLLVLQAGFFLLTRILTIPQSLDSWWTSLNFLGG
                     APTCPGQNSQSPTSNHSPTSCPPICPGYRWMCLRRFIIFPFILLLCLIFLLVLLDYQG
                     MLPVCPLLPGTSTTSTGPCKTCTIPAQGTSMFPSCCCTKPSDGNCTCIPIPSSWAFAR
                     FLWEWASVRFSWLSLLVPFVQWFVGLSPTVWLSVIWMMWYWGPSLYNILSPFLPLLPI
                     FFCLWVYI"
     gene            1374..1838
                     /gene="X"
     CDS             1374..1838
                     /gene="X"
                     /codon_start=1
                     /product="X protein"
                     /protein_id="ACG59588.1"
                     /db_xref="GI:195957475"
                     /translation="MAARVCCQLDPARDVLCLRPVGAESRGRPVSGPFGPLPSPSSSA
                     VPADHGAHLSLRGLPVCAFSSAGPCALRFTSARRMETTVNAHQVLPKVLHKRTLGLSA
                     MSTTDLEAYFKDCVFKDWEELGEEIRLKVFVLGGCRHKLVCSPAPCNFFTSA"
     gene            1814..2452
                     /gene="C"
     CDS             1814..2452
                     /gene="C"
                     /codon_start=1
                     /product="precore/core protein"
                     /protein_id="ACG59589.1"
                     /db_xref="GI:195957476"
                     /translation="MQLFHLCLIISCSCPTVQASKLCLGWLWGMDIDPYKEFGASVEL
                     LSFLPSDFFPSIRDLLDTASALYREALESPEHCSPHHTALRQAILCWGELMNLATWVG
                     SNLEDPASRELVVSYVNVNMGLKIRQLLWFHISCLTFERETVLEYLVSFGVWIRTPPA
                     YRPPNAPILSTLPETTVVRRRGRSPRRRTPSPRRRRSQSPRRRRSQSRESQC"
     CDS             1901..2452
                     /gene="C"
                     /codon_start=1
                     /product="core protein"
                     /protein_id="ACG59590.1"
                     /db_xref="GI:195957477"
                     /translation="MDIDPYKEFGASVELLSFLPSDFFPSIRDLLDTASALYREALES
                     PEHCSPHHTALRQAILCWGELMNLATWVGSNLEDPASRELVVSYVNVNMGLKIRQLLW
                     FHISCLTFERETVLEYLVSFGVWIRTPPAYRPPNAPILSTLPETTVVRRRGRSPRRRT
                     PSPRRRRSQSPRRRRSQSRESQC"
ORIGIN      
        1 ctccacaaca ttccaccaag ctctgctaga tcccagagtg aggggcctat attttcctgc
       61 tggtggctcc agttccggaa cagcaaaccc tgttccgact actgcctcac ccatatcgtc
      121 aatcttctcg aggactgggg accctgcacc gaacatggag agcacaacat caggattcct
      181 aggacccctg ctcgtgttac aggcggggtt tttcttgttg acaagaatcc tcacaatacc
      241 acagagtcta gactcgtggt ggacttctct caattttcta gggggagcac ccacgtgtcc
      301 tggccaaaat tcgcagtccc caacctccaa tcactcacca acctcttgtc ctccaatttg
      361 tcctggctat cgctggatgt gtctgcggcg ttttatcata ttccccttca tcctgctgct
      421 atgcctcatc ttcttgttgg ttcttctgga ctaccaaggt atgttgcccg tttgtcctct
      481 acttccagga acatcaacta ccagcacggg accatgcaag acctgcacga ttcctgctca
      541 aggaacctct atgtttccct cttgctgctg tacaaaacct tcggacggaa actgcacttg
      601 tattcccatc ccatcatcct gggctttcgc aagattccta tgggagtggg cctcagtccg
      661 tttctcctgg ctcagtttac tagtgccatt tgttcagtgg ttcgtagggc tttcccccac
      721 tgtttggctt tcagttatat ggatgatgtg gtattggggg ccaagtctgt acaacatctt
      781 gagtcccttt ttacctctat taccaatttt cttttgtctt tgggtataca tttgaaccct
      841 aataaaacca agcgttgggg ctactccctt aatttcatgg gatatgtaat tggaagttgg
      901 ggtactttac cacaggaaca tattgtacta aaaatcaagc aatgttttcg aaaactgcct
      961 gtaaatagac ctattgattg gaaagtgtgt caaagaattg tgggtctttt gggctttgct
     1021 gcccctttta cacaatgtgg ctatcctgcc ttaatgcctt tatatgcatg tatccaatct
     1081 aagcaggctt ttacgttctc gccgacttac aaggcctttc tgtgtaaaca atatctgaac
     1141 ctttaccccg ttgcccggca acggtcaggt ctctgccaag tgtttgctga cgcaaccccc
     1201 actggatggg gcttggccat aggccatcgg cgcatgcgtg gaacctttgt ggctcctctg
     1261 ccgatccata ctgcggaact cctagcagct tgttttgctc gctgccggtc gggagcaaca
     1321 cttatcggaa ccgacaactc tgttgtcctc tctcggaaat acaccccctt tccatggctg
     1381 ctagggtgtg ctgccaactg gatcctgcgc gggacgtcct ttgtctacgt cccgtcggcg
     1441 ctgaatcccg cggacgaccc gtctcggggc cgtttgggcc tctaccgtcc ccttcttctt
     1501 ctgccgttcc ggccgaccac ggggcgcacc tctctttacg cggtctcccc gtctgtgcct
     1561 tctcatctgc cggaccgtgt gcacttcgct tcacctctgc acgtcgcatg gagaccaccg
     1621 tgaacgccca ccaggtcttg cccaaggtct tacataagag gactcttgga ctctcagcaa
     1681 tgtcaacgac cgaccttgag gcatacttca aagactgtgt gtttaaagac tgggaggagt
     1741 tgggggagga gattaggcta aaggtctttg tactaggagg ctgtaggcat aaattggtct
     1801 gttcaccagc accatgcaac tttttcacct ctgcctaatc atctcatgtt catgtcctac
     1861 tgttcaagcc tccaagctgt gccttgggtg gctttggggc atggacattg acccatataa
     1921 agaatttgga gcttctgtgg agttactctc ttttttgcct tctgacttct ttccttctat
     1981 tcgagatctc ctcgacaccg cctctgctct gtatcgggag gccttagagt ctccggaaca
     2041 ttgttcacct caccatacag cactcaggca agctattctg tgttggggtg agttgatgaa
     2101 tttggccacc tgggtgggaa gtaatttgga agacccagca tccagggaat tagtagtcag
     2161 ctatgtcaat gttaatatgg gcctaaaaat cagacaacta ttgtggtttc acatttcctg
     2221 tcttactttt gaaagagaaa ctgttcttga gtatttggtg tcttttggag tgtggattcg
     2281 cactcctcct gcatacagac caccaaatgc ccctatctta tcaacacttc cggaaactac
     2341 tgttgttaga cgacgaggca ggtcccctag aagaagaact ccctcgcctc gcagacgaag
     2401 gtctcaatcg ccgcgtcgca gaagatctca atctcgggaa tctcaatgtt agtatccctt
     2461 ggactcataa ggtgggaaat tttactgggc tttattcttc tactgtacct gtctttaatc
     2521 ctgagtggca aactccctcc tttcctcaca ttcatttaca ggaggatatt attaatagat
     2581 gtcaacaata tgtgggccct cttacagtta atgaaaaaag gagattaaaa ttaattatgc
     2641 ctgctaggtt ctatcctaac cttaccaaat atttgccctt ggacaaaggc attaaacctt
     2701 attatcctga atatgcagtt aatcattact ttaaaactag gcattattta catactctgt
     2761 ggaaggctgg cattctatat aagagagaaa ctacacgcag cgcctcattt tgtgggtcac
     2821 catattcttg ggaacaagag ctacagcatg ggaggttggt cttccaaacc tcgacaaggc
     2881 atggggacga atctttctgt tcccaatcct ctgggattct ttcccgatca ccagttggac
     2941 cctgcgttcg gagccaactc aaacaatcca gattgggact tcaaccccaa caaggatcac
     3001 tggccagagg caaatcaggt aggagcggga gcattcggtc cagggttcac cccaccacac
     3061 ggcggtcttt tggggtggag ccctcaggct cagggcatat tgacaacagt gccagcagca
     3121 cctcctcctg cctcctccaa tcggcagtca ggaagacagc ctactcccat ctctccacct
     3181 ctaagagaca gtcatcctca ggccatgcag tggaa
//

LOCUS       EU916241                3215 bp    DNA     circular VRL 09-APR-2009
DEFINITION  Hepatitis B virus isolate SWT3.3, complete genome.
ACCESSION   EU916241
VERSION     EU916241.1  GI:195957478
KEYWORDS    .
SOURCE      Hepatitis B virus
  ORGANISM  Hepatitis B virus
            Viruses; Retro-transcribing viruses; Hepadnaviridae;
            Orthohepadnavirus.
REFERENCE   1  (bases 1 to 3215)
  AUTHORS   Fang,Y. and Gu,H.
  TITLE     Hepatitis B virus full-length genomes in the patients with chronic
            HBV infection
  JOURNAL   Unpublished
REFERENCE   2  (bases 1 to 3215)
  AUTHORS   Fang,Y. and Gu,H.
  TITLE     Direct Submission
  JOURNAL   Submitted (22-JUL-2008) Department of Microbiology, Harbin Medical
            University, Harbin, Heilongjiang Province 150081, China
FEATURES             Location/Qualifiers
     source          1..3215
                     /organism="Hepatitis B virus"
                     /mol_type="genomic DNA"
                     /isolate="SWT3.3"
                     /isolation_source="chronic HBV infection patient SWT3"
                     /host="Homo sapiens"
                     /db_xref="taxon:10407"
                     /country="China"
                     /collection_date="2007"
                     /note="genotype: C"
     gene            join(2307..3215,1..1623)
                     /gene="P"
     CDS             join(2307..3215,1..1623)
                     /gene="P"
                     /codon_start=1
                     /product="polymerase"
                     /protein_id="ACG59591.1"
                     /db_xref="GI:195957479"
                     /translation="MPLSYQHFRKLLLLDDEAGPLEEELPRLADEGLNRRVAEDLNLG
                     NLNVSIPWTHKVGNFTGLYSSTVPVFNPEWQTPSFPHIHLQEDIINRCQQYVGPLTVN
                     EKRRLKLIMPARFYPNLTKYLPLDKGIKPYYPEYAVNHYFKTRHYLHTLWKAGILYKR
                     ETTRSASFCGSPYSWEQELQHGRLVFQTSTRHGDESFCSQSSGILSRSPVGPCVRSQL
                     KQSRLGLQPQQGSLARGKSGRSGSIRSRVHPTTRRSFGVEPSGSGHIDNSASSTSSCL
                     LQSAVRKTAYSHLSTSKRQSSSGHAVELHNIPPSSARSQSEGPIFSCWWLQFRNSKPC
                     SDYCLTHIVNLLEDWGPCTEHGEHNIRIPRTPARVTGGVFLVDKNPHNTTESRLVVDF
                     SQFSRGSTHVSWPKFAVPNLQSLTNLLSSNLSWLSLDVSAAFYHIPLHPAAMPHLLVG
                     SSGLPRYVARLSSTSRNINYQHGTMQDLHDSCSRNLYVSLLLLYKTFGRKLHLYSHPI
                     ILGFRKIPMGVGLSPFLLAQFTSAICSVVRRAFPHCLAFSYMDDVVLGAKSVQHLESL
                     FTSITNFLLSLGIHLNPNKTKRWGYSLNFMGYVIGSWGTLPQEHIVLKIKQCFRKLPV
                     NRPIDWKVCQRIVGLLGFAAPFTQCGYPALMPLYACIQSKQAFTFSPTYKAFLCKQYL
                     NLYPVARQRSGLCQVFADATPTGWGLAIGHRRMRGTFVAPLPIHTAELLAACFARCRS
                     GATLIGTDNSVVLSRKYTSFPWLLGCAANWILRGTSFVYVPSALNPADDPSRGRLGLY
                     RPLLLLPFRPTTGRTSLYAVSPSVPSHLPDRVHFASPLHVAWRPP"
     gene            join(2848..3215,1..835)
                     /gene="S"
     CDS             join(2848..3215,1..835)
                     /gene="S"
                     /note="pre-S1/pre-S2/S"
                     /codon_start=1
                     /product="large S protein"
                     /protein_id="ACG59592.1"
                     /db_xref="GI:195957480"
                     /translation="MGGWSSKPRQGMGTNLSVPNPLGFFPDHQLDPAFGANSNNPDWD
                     FNPNKDHWPEANQVGAGAFGPGFTPPHGGLLGWSPQAQGILTTVPAAPPPASSNRQSG
                     RQPTPISPPLRDSHPQAMQWNSTTFHQALLDPRVRGLYFPAGGSSSGTANPVPTTASP
                     ISSIFSRTGDPAPNMESTTSGFLGPLLVLQAGFFLLTRILTIPQSLDSWWTSLNFLGG
                     APTCPGQNSQSPTSNHSPTSCPPICPGYRWMCLRRFIIFLFILLLCLIFLLVLLDYQG
                     MLPVCPLLPGTSTTSTGPCKTCTIPAQGTSMFPSCCCTKPSDGNCTCIPIPSSWAFAR
                     FLWEWASVRFSWLSLLVPFVQWFVGLSPTVWLSVIWMMWYWGPSLYNILSPFLPLLPI
                     FFCLWVYI"
     CDS             join(3205..3215,1..835)
                     /gene="S"
                     /note="pre-S2/S"
                     /codon_start=1
                     /product="middle S protein"
                     /protein_id="ACG59593.1"
                     /db_xref="GI:195957481"
                     /translation="MQWNSTTFHQALLDPRVRGLYFPAGGSSSGTANPVPTTASPISS
                     IFSRTGDPAPNMESTTSGFLGPLLVLQAGFFLLTRILTIPQSLDSWWTSLNFLGGAPT
                     CPGQNSQSPTSNHSPTSCPPICPGYRWMCLRRFIIFLFILLLCLIFLLVLLDYQGMLP
                     VCPLLPGTSTTSTGPCKTCTIPAQGTSMFPSCCCTKPSDGNCTCIPIPSSWAFARFLW
                     EWASVRFSWLSLLVPFVQWFVGLSPTVWLSVIWMMWYWGPSLYNILSPFLPLLPIFFC
                     LWVYI"
     CDS             155..835
                     /gene="S"
                     /note="HBsAg"
                     /codon_start=1
                     /product="S protein"
                     /protein_id="ACG59594.1"
                     /db_xref="GI:195957482"
                     /translation="MESTTSGFLGPLLVLQAGFFLLTRILTIPQSLDSWWTSLNFLGG
                     APTCPGQNSQSPTSNHSPTSCPPICPGYRWMCLRRFIIFLFILLLCLIFLLVLLDYQG
                     MLPVCPLLPGTSTTSTGPCKTCTIPAQGTSMFPSCCCTKPSDGNCTCIPIPSSWAFAR
                     FLWEWASVRFSWLSLLVPFVQWFVGLSPTVWLSVIWMMWYWGPSLYNILSPFLPLLPI
                     FFCLWVYI"
     gene            1374..1838
                     /gene="X"
     CDS             1374..1838
                     /gene="X"
                     /codon_start=1
                     /product="X protein"
                     /protein_id="ACG59595.1"
                     /db_xref="GI:195957483"
                     /translation="MAVRVCCQLDPARDVLCLRPVGAESRGRPVSGPFGPLPSPSSSA
                     VPADHGAHLSLRGLPVCAFSSAGPCALRFTSARRMETTVNAHQVLPKVLHKRTLGLSA
                     MSTTDLEAYFKDCVFKDWEELGEEIRLKVFVLGGCRHKLVCSPAPCNFFTSA"
     gene            1814..2452
                     /gene="C"
     CDS             1814..2452
                     /gene="C"
                     /codon_start=1
                     /product="precore/core protein"
                     /protein_id="ACG59596.1"
                     /db_xref="GI:195957484"
                     /translation="MQLFHLCLIISCSCPTVQASKLCLGWLWGMDIDPYKEFGASVEL
                     LSFLPSDFFPSIRDLLDTASALYREALESPEHCSPHHTALRQAILCWGELMNLATWVG
                     SNLEDPASRELVVSYVDVNMGLKIRQLLWFHISCLTFGRETVLEYLVSFGVWIRTPPA
                     YRPPNAPILSTLPETTVVRRRGRSPRRRTPSPRRRRSQSPRRRRSQSRESQC"
     CDS             1901..2452
                     /gene="C"
                     /codon_start=1
                     /product="core protein"
                     /protein_id="ACG59597.1"
                     /db_xref="GI:195957485"
                     /translation="MDIDPYKEFGASVELLSFLPSDFFPSIRDLLDTASALYREALES
                     PEHCSPHHTALRQAILCWGELMNLATWVGSNLEDPASRELVVSYVDVNMGLKIRQLLW
                     FHISCLTFGRETVLEYLVSFGVWIRTPPAYRPPNAPILSTLPETTVVRRRGRSPRRRT
                     PSPRRRRSQSPRRRRSQSRESQC"
ORIGIN      
        1 ctccacaaca ttccaccaag ctctgctaga tcccagagtg aggggcctat attttcctgc
       61 tggtggctcc agttccggaa cagcaaaccc tgttccgact actgcctcac ccatatcgtc
      121 aatcttctcg aggactgggg accctgcacc gaacatggag agcacaacat caggattcct
      181 aggacccctg ctcgtgttac aggcggggtt tttcttgttg acaagaatcc tcacaatacc
      241 acagagtcta gactcgtggt ggacttctct caattttcta gggggagcac ccacgtgtcc
      301 tggccaaaat tcgcagtccc caacctccaa tcactcacca acctcttgtc ctccaatttg
      361 tcctggctat cgctggatgt gtctgcggcg ttttatcata ttcctcttca tcctgctgct
      421 atgcctcatc ttcttgttgg ttcttctgga ctaccaaggt atgttgcccg tttgtcctct
      481 acttccagga acatcaacta ccagcacggg accatgcaag acctgcacga ttcctgctca
      541 aggaacctct atgtttccct cttgctgctg tacaaaacct tcggacggaa actgcacttg
      601 tattcccatc ccatcatcct gggctttcgc aagattccta tgggagtggg cctcagtccg
      661 tttctcctgg ctcagtttac tagtgccatt tgttcagtgg ttcgtagggc tttcccccac
      721 tgtttggctt tcagttatat ggatgatgtg gtattggggg ccaagtctgt acaacatctt
      781 gagtcccttt ttacctctat taccaatttt cttttgtctt tgggtataca tttgaaccct
      841 aataaaacca agcgttgggg ctactccctt aatttcatgg gatatgtaat tggaagttgg
      901 ggtactttac cacaggaaca tattgtacta aaaatcaagc aatgttttcg aaaactgcct
      961 gtaaatagac ctattgattg gaaagtgtgt caaagaattg tgggtctttt gggctttgct
     1021 gcccctttta cacaatgtgg ctatcctgcc ttaatgcctt tatatgcatg tatccaatct
     1081 aagcaggctt ttacgttctc gccaacttac aaggcctttc tgtgtaaaca atatctgaac
     1141 ctttaccccg ttgcccggca acggtcaggt ctctgccaag tgtttgctga cgcaaccccc
     1201 actggatggg gcttggccat aggccatcgg cgcatgcgtg gaacctttgt ggctcctctg
     1261 ccgatccata ctgcggaact cctagcagct tgttttgctc gctgccggtc gggagcaaca
     1321 cttatcggaa ccgacaactc tgttgtcctc tctcggaaat acacctcctt tccatggctg
     1381 ttagggtgtg ctgccaactg gatcctgcgc gggacgtcct ttgtctacgt cccgtcggcg
     1441 ctgaatcccg cggacgaccc gtctcggggc cgtttgggcc tctaccgtcc ccttcttctt
     1501 ctgccgttcc ggccgaccac ggggcgcacc tctctttacg cggtctcccc gtctgtgcct
     1561 tctcatctgc cggaccgtgt gcacttcgct tcacctctgc acgtcgcatg gagaccaccg
     1621 tgaacgccca ccaggtcttg cccaaggtct tacataagag gactcttgga ctctcagcaa
     1681 tgtcaacgac cgaccttgag gcatacttca aagactgtgt gtttaaagac tgggaggagt
     1741 tgggggagga gattaggcta aaggtctttg tactaggagg ctgtaggcat aaattggtct
     1801 gttcaccagc accatgcaac tttttcacct ctgcctaatc atctcatgtt catgtcctac
     1861 tgttcaagcc tccaagctgt gccttgggtg gctttggggc atggacattg acccatataa
     1921 agaatttgga gcttctgtgg agttactctc ttttttgcct tctgacttct ttccttctat
     1981 tcgagatctc ctcgacaccg cctctgctct gtatcgggag gccttagagt ctccggaaca
     2041 ttgttcacct caccatacag cactcaggca agctattctg tgttggggtg agttgatgaa
     2101 tttggccacc tgggtgggaa gtaatttgga agacccagca tccagggaat tagtagtcag
     2161 ctatgtcgat gttaatatgg gcctaaaaat cagacaacta ttgtggtttc acatttcctg
     2221 tcttactttt ggaagagaaa ctgttcttga gtatttggtg tcttttggag tgtggattcg
     2281 cactcctcct gcatacagac caccaaatgc ccctatctta tcaacacttc cggaaactac
     2341 tgttgttaga cgacgaggca ggtcccctag aagaagaact ccctcgcctc gcagacgaag
     2401 gtctcaatcg ccgcgtcgca gaagatctca atctcgggaa tctcaatgtt agtatccctt
     2461 ggactcataa ggtgggaaat tttactgggc tttattcttc tactgtacct gtctttaatc
     2521 ctgagtggca aactccctcc tttcctcaca ttcatttaca ggaggatatt attaatagat
     2581 gtcaacaata tgtgggccct cttacagtta atgaaaaaag gagattaaaa ttaattatgc
     2641 ctgctaggtt ctatcctaac cttaccaaat atttgccctt ggacaaaggc attaaacctt
     2701 attatcctga atatgcagtt aatcattact ttaaaactag gcattattta catactctgt
     2761 ggaaggctgg cattctatat aagagagaaa ctacacgcag cgcctcattt tgtgggtcac
     2821 catattcttg ggaacaagag ctacagcatg ggaggttggt cttccaaacc tcgacaaggc
     2881 atggggacga atctttctgt tcccaatcct ctgggattct ttcccgatca ccagttggac
     2941 cctgcgttcg gagccaactc aaacaatcca gattgggact tcaaccccaa caaggatcac
     3001 tggccagagg caaatcaggt aggagcggga gcattcggtc cagggttcac cccaccacac
     3061 ggcggtcttt tggggtggag ccctcaggct cagggcatat tgacaacagt gccagcagca
     3121 cctcctcctg cctcctccaa tcggcagtca ggaagacagc ctactcccat ctctccacct
     3181 ctaagagaca gtcatcctca ggccatgcag tggaa
//

LOCUS       FJ032336                3215 bp    DNA     circular VRL 21-SEP-2008
DEFINITION  Hepatitis B virus isolate S462-4 from China, complete genome.
ACCESSION   FJ032336
VERSION     FJ032336.1  GI:202072516
KEYWORDS    .
SOURCE      Hepatitis B virus
  ORGANISM  Hepatitis B virus
            Viruses; Retro-transcribing viruses; Hepadnaviridae;
            Orthohepadnavirus.
REFERENCE   1  (bases 1 to 3215)
  AUTHORS   Liu,Y., Chen,X., Wang,C., Xu,Z., Ren,X., Liang,Z. and Xu,D.
  TITLE     Hepatitis B virus full-length genome isolated from a patient
  JOURNAL   Unpublished
REFERENCE   2  (bases 1 to 3215)
  AUTHORS   Liu,Y., Chen,X., Wang,C., Xu,Z., Ren,X., Liang,Z. and Xu,D.
  TITLE     Direct Submission
  JOURNAL   Submitted (15-AUG-2008) Viral Hepatitis Research Laboratory,
            Institute of Infectious Diseases, The 302 Hospital of PLA, #100 Xi
            Si Huan Middle Road, Beijing 100039, China
FEATURES             Location/Qualifiers
     source          1..3215
                     /organism="Hepatitis B virus"
                     /mol_type="genomic DNA"
                     /serotype="adrq+"
                     /isolate="S462-4"
                     /isolation_source="serum from patient with HBV-associated
                     liver cirrhosis"
                     /host="Homo sapiens"
                     /db_xref="taxon:10407"
                     /country="China"
                     /collection_date="13-Sep-2007"
                     /note="genotype: C"
     gene            join(2307..3215,1..1623)
                     /gene="P"
     CDS             join(2307..3215,1..1623)
                     /gene="P"
                     /codon_start=1
                     /product="polymerase"
                     /protein_id="ACH95900.1"
                     /db_xref="GI:202072517"
                     /translation="MPLSYQHFRKLLLLDDEAGPLEEELPRLADEGLNRRVAEDLNLG
                     NLNVSIPWTHKVGNFTGLYSSTAPVFNPEWKTPSFPHIHLQEDIINRCQQYVGPLTVN
                     EKRRLKLIMPARFYPNLTKYLPLDKGIKPYYPEHAVNHYFKTRHYLHTLWKAGILYKR
                     ETTRSASFCGSPYSWEQELQHGRPVFQTSTRHGDKSCCSQSSGILSRSPVGPCVPSQL
                     KQSRLGLQPQQGSLARGKSGRSGSIRARFHPTSRRSFGVEPSGSGHIDNSASSTSSCL
                     HQSAVRKTAYSHLSTSKGQSSSGHAVELHNIPPSSARPQSEGPIPSCWWLQFRNSKPC
                     SDYCLTHIVNLLEDWGPCTEHGEHNIRIPRTPARVTGGVFLVDKNPHNTTESRLVVDF
                     SQFSRGSTRVSWPKFAVPNLQSLTNLLSSNLSWLSLDVSAAFYHIPLHPAAMPHLLVG
                     SSGLPRYVARLSSTSRNINYQHGAMQDQHDSCSRNLYVSLLLLYKTFGRKLHLYSHPI
                     ILGFRKIPMGVGLSPLLLAQFTSAICSVVRRAFPHCLAFSYMDDVVLGAKSVQHLESL
                     FTSITNFLLSLGIHLNPNKTKRWGYSLNFMGYVIGCWGTLPQEHIVLKIKQCFRKLPV
                     NRPIDWKVCQRIVGLLGFAAPFTQCGYPALMPLYACIQSKQAFTFSPTYKAFLCKQYL
                     NLYPVARQRSGLCQVFADATPTGWGLAIGHRRMRGTFVAPLPIHTAELLAACFARSRS
                     GANLIGTDNSVVLSRKYTSFPWLLGCAANWILRGTSFVYVPSALNPADDPSRGRLGIY
                     RPLLRLPFRPTTGRTSLYAVSPSVPSHLPVRVHFASPLHVAWRPP"
     gene            join(2848..3215,1..835)
                     /gene="S"
     CDS             join(2848..3215,1..835)
                     /gene="S"
                     /note="preS1/preS2/S"
                     /codon_start=1
                     /product="large S protein"
                     /protein_id="ACH95901.1"
                     /db_xref="GI:202072518"
                     /translation="MGGPSSKPRRGMGTNLAVPNPLGFFPDHQLDLAFRANSNNPDWD
                     FNPNKDPWPEANQVGAGAFGPGFTPPHGGLLGWSPQAQGTLTTVPVAPPPASTNRQSG
                     RQPTPISPPLRDSHPQAMQWNSTTFHQALLDPKVRGLYLPAGGSSSGTVNPVPTTASP
                     ISSIFSRTGDPAPNMESTTSGFLGPLLVLQAGFFLLTRILTIPQSLDSWWTSLNFLGG
                     APACPGQNSQSPTSNHSPTSCPPICPGYRWMCLRRFIIFLFILLLCLTFLLVLLDYQG
                     MLPVCPLLPGTSTTSTGPCKTSTIPAQGTSMFPSCCCTKPSDGNCTCIPIPSSWAFAR
                     FLWEWASVRFSWLSLLVPFVQWFVGLSPTVWPSVIWMMWYWGPSLYNILSPFLPLLPI
                     FFCLWVYI"
     CDS             join(3205..3215,1..835)
                     /gene="S"
                     /note="pre-S2/S"
                     /codon_start=1
                     /product="middle S protein"
                     /protein_id="ACH95902.1"
                     /db_xref="GI:202072519"
                     /translation="MQWNSTTFHQALLDPKVRGLYLPAGGSSSGTVNPVPTTASPISS
                     IFSRTGDPAPNMESTTSGFLGPLLVLQAGFFLLTRILTIPQSLDSWWTSLNFLGGAPA
                     CPGQNSQSPTSNHSPTSCPPICPGYRWMCLRRFIIFLFILLLCLTFLLVLLDYQGMLP
                     VCPLLPGTSTTSTGPCKTSTIPAQGTSMFPSCCCTKPSDGNCTCIPIPSSWAFARFLW
                     EWASVRFSWLSLLVPFVQWFVGLSPTVWPSVIWMMWYWGPSLYNILSPFLPLLPIFFC
                     LWVYI"
     CDS             155..835
                     /gene="S"
                     /note="HBsAg"
                     /codon_start=1
                     /product="S protein"
                     /protein_id="ACH95903.1"
                     /db_xref="GI:202072520"
                     /translation="MESTTSGFLGPLLVLQAGFFLLTRILTIPQSLDSWWTSLNFLGG
                     APACPGQNSQSPTSNHSPTSCPPICPGYRWMCLRRFIIFLFILLLCLTFLLVLLDYQG
                     MLPVCPLLPGTSTTSTGPCKTSTIPAQGTSMFPSCCCTKPSDGNCTCIPIPSSWAFAR
                     FLWEWASVRFSWLSLLVPFVQWFVGLSPTVWPSVIWMMWYWGPSLYNILSPFLPLLPI
                     FFCLWVYI"
     gene            1374..1838
                     /gene="X"
     CDS             1374..1838
                     /gene="X"
                     /codon_start=1
                     /product="X protein"
                     /protein_id="ACH95904.1"
                     /db_xref="GI:202072521"
                     /translation="MAARLCCQLDPARDVLCLRPVGAESRGRPVSGPFGNLPSPSSSA
                     VPADHGAHLSLRGLPVCAFSSAGPCALRFTSARRMETTVNAHQVLPKVLHKRTLGLPA
                     MSTTDLEAYFKDCLFKDWEELGEEIRLMIFVLGGCRHKLVCSPAPCNFFTSA"
     gene            1814..2452
                     /gene="C"
     misc_feature    1814..2452
                     /gene="C"
                     /note="nonfunctional precore/core protein due to mutation"
     CDS             1901..2452
                     /gene="C"
                     /codon_start=1
                     /product="core protein"
                     /protein_id="ACH95905.1"
                     /db_xref="GI:202072522"
                     /translation="MDIDPYKEFGASVELLSFLPSDFFPSIRDLLDTASALYREALES
                     PEHCSPHHTALRQAILCWGELMNLATWVGSNLEDPASRELVVSYVNVNMGLKIRQLLW
                     FHISCLTFGRETVLEYLVSFGVWIRTPPAYRPPNAPILSTLPETTVVRRRGRTPRRRT
                     PSPRRRRSQSPRRRRSQSRESQC"
ORIGIN      
        1 ctccacaaca ttccaccaag ctctgctaga ccccaaagtg aggggcctat accttcctgc
       61 tggtggctcc agttccggaa cagtaaaccc tgttccgact actgcctcac ccatatcgtc
      121 aatcttctcg aggactgggg accctgcacc gaacatggag agcacaacat caggattcct
      181 aggacccctg ctcgtgttac aggcggggtt tttcttgttg acaagaatcc tcacaatacc
      241 acagagtcta gactcgtggt ggacttctct caattttcta gggggagcac ccgcgtgtcc
      301 tggccaaaat tcgcagtccc caacctccaa tcactcacca acctcttgtc ctccaatttg
      361 tcctggctat cgctggatgt gtctgcggcg ttttatcata ttcctcttca tcctgctgct
      421 atgcctcacc ttcttgttgg ttcttctgga ctaccaaggt atgttgcccg tttgtcctct
      481 acttccagga acatcaacta ccagcacggg gccatgcaag accagcacga ttcctgctca
      541 aggaacctct atgtttccct cttgttgctg tacaaaacct tcggacggaa actgcacttg
      601 tattcccatc ccatcatcct gggctttcgc aagattccta tgggagtggg cctcagtccg
      661 cttctcctgg ctcagtttac tagtgccatt tgttcagtgg ttcgtagggc tttcccccac
      721 tgtttggcct tcagttatat ggatgatgtg gtattggggg ccaagtctgt acaacatctt
      781 gagtcccttt ttacctctat taccaatttt cttttgtctt tgggtataca tttgaaccct
      841 aataaaacca aacgttgggg ctactccctc aacttcatgg gatatgtaat tggatgttgg
      901 ggtactttac cacaagaaca tattgtacta aaaatcaagc aatgttttag aaaactgcct
      961 gtaaatagac ctattgattg gaaagtatgt caaagaattg tgggtctttt gggctttgct
     1021 gcccctttta cacaatgtgg ctatcctgcc ttaatgcctt tatatgcgtg tatacaatct
     1081 aagcaggctt tcactttctc gccaacttac aaggcctttc tgtgtaaaca atatctgaac
     1141 ctttaccccg ttgcccggca acggtccggt ctctgccaag tgtttgctga cgcaaccccc
     1201 actggatggg gcttggctat tggccatcgc cgcatgcgtg gaacctttgt ggctcctctg
     1261 ccaatccata ctgcggaact cctagcagct tgttttgctc gcagccggtc tggagcaaac
     1321 ctcatcggaa ccgacaactc tgttgtcctc tctcggaaat acacctcctt tccatggctg
     1381 ctaggctgtg ctgccaactg gatcctgcgc gggacgtcct ttgtctacgt cccgtcggcg
     1441 ctgaatcccg cggacgaccc gtctcggggc cgtttgggaa tctaccgtcc ccttcttcgt
     1501 ctgccgttcc ggccgaccac ggggcgcacc tctctttacg cggtctcccc gtctgtgcct
     1561 tctcatctgc cggtccgtgt gcacttcgct tcacctctgc acgtcgcatg gagaccaccg
     1621 tgaacgccca ccaggtcttg cccaaggtct tacataagag gactcttgga ctcccagcaa
     1681 tgtcaacgac cgaccttgag gcatacttca aagactgttt gtttaaggac tgggaggagt
     1741 tgggggagga gattaggtta atgatctttg tactaggagg ctgtaggcat aaattggtct
     1801 gttcaccagc accatgcaac tttttcacct ctgcctaatc atctcatgtt catgtcctac
     1861 tgttcaagcc tccaagctgt gccttgggtg gctttagggc atggacattg acccgtataa
     1921 agaatttgga gcttctgtgg agttactctc ttttttgcct tctgacttct ttccttctat
     1981 tcgagatctc ctcgacaccg cctcagctct gtatcgggag gccttagagt ctccggaaca
     2041 ttgttcacct caccatacag cactcaggca agctattctg tgttggggtg agttgatgaa
     2101 tctggccacc tgggtgggaa gtaatttgga agacccagca tccagggaat tagtagtcag
     2161 ctatgtcaat gttaatatgg gcctaaaaat cagacaacta ttgtggtttc acatttcctg
     2221 tcttactttt ggaagagaaa ctgttcttga gtatttggtg tcttttggag tgtggattcg
     2281 cactcctcct gcttacagac caccaaatgc ccctatctta tcaacacttc cggaaactac
     2341 tgttgttaga cgacgaggca ggacccctag aagaagaact ccctcgcctc gcagacgaag
     2401 gtctcaatcg ccgcgtcgca gaagatctca atctcgggaa tctcaatgtt agtatccctt
     2461 ggactcataa ggtgggaaac tttactgggc tttattcttc tactgcacct gtctttaatc
     2521 ctgagtggaa aactccctcc tttcctcaca ttcatttaca ggaggacatt attaatagat
     2581 gtcaacaata tgtgggcccc cttacagtga atgagaaaag gagattaaaa ttaattatgc
     2641 ctgctaggtt ctatcctaac cttaccaaat atttgccctt ggacaagggc attaaaccat
     2701 attatcctga acatgcagtt aatcattact tcaagactag gcattattta catactctgt
     2761 ggaaggctgg cattctatat aagagagaaa ctacacgcag cgcctcattt tgtgggtcac
     2821 catattcttg ggaacaagag ctacagcatg ggaggcccgt cttccaaacc tcgacgaggc
     2881 atggggacaa atcttgctgt tcccaatcct ctgggattct ttcccgatca ccagttggac
     2941 cttgcgttcc gagccaactc aaacaatcca gattgggact tcaaccccaa caaggatcct
     3001 tggccagagg caaatcaggt aggagcggga gcattcgggc caggtttcac cccacctcac
     3061 ggcggtcttt tggggtggag ccctcaggct cagggcacat tgacaacagt gccagtagca
     3121 cctcctcctg cctccaccaa tcggcagtca ggaagacagc ctactcccat ctctccacct
     3181 ctaagggaca gtcatcctca ggccatgcag tggaa
//

LOCUS       FJ032337                3215 bp    DNA     circular VRL 21-SEP-2008
DEFINITION  Hepatitis B virus isolate S462-5 from China, complete genome.
ACCESSION   FJ032337
VERSION     FJ032337.1  GI:202072523
KEYWORDS    .
SOURCE      Hepatitis B virus
  ORGANISM  Hepatitis B virus
            Viruses; Retro-transcribing viruses; Hepadnaviridae;
            Orthohepadnavirus.
REFERENCE   1  (bases 1 to 3215)
  AUTHORS   Liu,Y., Chen,X., Wang,C., Xu,Z., Ren,X., Liang,Z. and Xu,D.
  TITLE     Hepatitis B virus full-length genome isolated from a patient
  JOURNAL   Unpublished
REFERENCE   2  (bases 1 to 3215)
  AUTHORS   Liu,Y., Chen,X., Wang,C., Xu,Z., Ren,X., Liang,Z. and Xu,D.
  TITLE     Direct Submission
  JOURNAL   Submitted (15-AUG-2008) Viral Hepatitis Research Laboratory,
            Institute of Infectious Diseases, The 302 Hospital of PLA, #100 Xi
            Si Huan Middle Road, Beijing 100039, China
FEATURES             Location/Qualifiers
     source          1..3215
                     /organism="Hepatitis B virus"
                     /mol_type="genomic DNA"
                     /serotype="adrq+"
                     /isolate="S462-5"
                     /isolation_source="serum from patient with HBV-associated
                     liver cirrhosis"
                     /host="Homo sapiens"
                     /db_xref="taxon:10407"
                     /country="China"
                     /collection_date="13-Sep-2007"
                     /note="genotype: C"
     gene            join(2307..3215,1..1623)
                     /gene="P"
     CDS             join(2307..3215,1..1623)
                     /gene="P"
                     /codon_start=1
                     /product="polymerase"
                     /protein_id="ACH95906.1"
                     /db_xref="GI:202072524"
                     /translation="MPLSYQHFRKLLLLDEEAGPLEEELPRLADEGLNRRVAEDLNLG
                     NLNVSIPWTHKVGNFTGLYSSTAPVFNPEWKTPSFPHIHLQEDIINRCQQYVGPLTVN
                     EKRRLKLIMPARFYPNLTKYLPLDKGIKPYYPEHAVNHYFKTRHYLHTPWKAGILYKR
                     ETTRSASFCGSPYSWEQELQHGRPVFQTSTRHGDKSCCSQSSGILSRSPVGPCVPSQL
                     KQSRLGLQPQQGSLARGKSGRSGSIRARFHPTSRRSFGVKPSGSGHIDNSASSTSSCL
                     HQSAVRKTAYSHLSTSKGQSSSGHAVELHNIPPSSARPQSEGPIPSCWWLQFRNSKPC
                     SDYCLTHIVNLLEDWGPCTEHGEHNIRIPRTPARVTGGVFLVDKNPHNTTESRLVVDF
                     SQFSRGSTRVSWPKFAVPNLQSLTNLLSSNLSWLSLGVSAAFYHIPLHPAAMPHLLVG
                     SSGLPRYVARLSSTSRNINYQHGAMQDLHDSCSRNLYVSLLLLYKTFGRKLHLYSHPI
                     ILGFRKIPMGVGLSPFLLAQFTSAICSVVRRAFPHCLAFSYMDDVVLGAKSVQHLESL
                     FTSITNFLLSLGIHLNPNKTKRWGYSLNFMGYVIGCWGTLPQEHIVLKIKQCFRKLPV
                     NRPIDWKVCQRIVGLLGFAAPFTQCGYPALMPLYACIQSKQAFTFSPTYKAFLCKQYL
                     NLYPVARQRSGLCQVFADATPTGWGLAIGHRRMRGTFVAPLPIHTAELLAACFARSRS
                     GANLIGTDNSVVLSRKYTSFPWLLGCAANWILRGTSFVYVPSALNPADDPSRGRLGIY
                     RPLLRLPFRPTTGRTSLYAVSPSVPSHLPVRVHFASPLHVAWRPP"
     gene            join(2848..3215,1..835)
                     /gene="S"
     misc_feature    join(2848..3215,1..835)
                     /gene="S"
                     /note="nonfunctional large S protein due to mutation;
                     preS1/preS2/S"
     CDS             join(3205..3215,1..835)
                     /gene="S"
                     /note="pre-S2/S"
                     /codon_start=1
                     /product="middle S protein"
                     /protein_id="ACH95907.1"
                     /db_xref="GI:202072525"
                     /translation="MQWNSTTFHQALLDPKVRGLYLPAGGSSSGTVNPVPTTASPISS
                     IFSRTGDPAPNMESTTSGFLGPLLVLQAGFFLLTRILTIPQSLDSWWTSLNFLGGAPA
                     CPGQNSQSPTSNHSPTSCPPICPGYRWVCLRRFIIFLFILLLCLTFLLVLLDYQGMLP
                     VCPLLPGTSTTSTGPCKTCTIPAQGTSMFPSCCCTKPSDGNCTCIPIPSSWAFARFLW
                     EWASVRFSWLSLLVPFVQWFVGLSPTVWLSVIWMMWYWGPSLYNILSPFLPLLPIFFC
                     LWVYI"
     CDS             155..835
                     /gene="S"
                     /note="HBsAg"
                     /codon_start=1
                     /product="S protein"
                     /protein_id="ACH95908.1"
                     /db_xref="GI:202072526"
                     /translation="MESTTSGFLGPLLVLQAGFFLLTRILTIPQSLDSWWTSLNFLGG
                     APACPGQNSQSPTSNHSPTSCPPICPGYRWVCLRRFIIFLFILLLCLTFLLVLLDYQG
                     MLPVCPLLPGTSTTSTGPCKTCTIPAQGTSMFPSCCCTKPSDGNCTCIPIPSSWAFAR
                     FLWEWASVRFSWLSLLVPFVQWFVGLSPTVWLSVIWMMWYWGPSLYNILSPFLPLLPI
                     FFCLWVYI"
     gene            1374..1838
                     /gene="X"
     CDS             1374..1838
                     /gene="X"
                     /codon_start=1
                     /product="X protein"
                     /protein_id="ACH95909.1"
                     /db_xref="GI:202072527"
                     /translation="MAARLCCQLDPARDVLCLRPVGAESRGRPVSGPLGDLPSPSSSA
                     VPADHGAHLSLRGLPVCAFSSAGPCALRFTSARRMETTVNAHQVLPKVLHKRTLGLPA
                     MSTTDLEAYFKDCLFKDWEELGEEIRLMIFVLGGCRHKLVCSPAPCNFFTSV"
     gene            1814..2452
                     /gene="C"
     misc_feature    1814..2452
                     /gene="C"
                     /note="nonfunctional precore/core protein due to mutation"
     CDS             1901..2452
                     /gene="C"
                     /codon_start=1
                     /product="core protein"
                     /protein_id="ACH95910.1"
                     /db_xref="GI:202072528"
                     /translation="MDIDPYKEFGASVELLSFLPSDFFPSIRDLLDTASALYREALES
                     PEHCSPHHTALRQAILCWGELMNLATWVGSNLEDPASRELVVSYVNVNMGLKIRQLLW
                     FHISCLTFGRETVLEYLVSFGVWIRTPPAYRPPNAPILSTLPETTVVRRRGRSPRRRT
                     PSPRRRRSQSPRRRRSQSRESQC"
ORIGIN      
        1 ctccacaaca ttccaccaag ctctgctaga ccccaaagtg aggggcctat accttcctgc
       61 tggtggctcc agttccggaa cagtaaaccc tgttccgact actgcctcac ccatatcgtc
      121 aatcttctcg aggactgggg accctgcacc gaacatggag agcacaacat caggattcct
      181 aggacccctg ctcgtgttac aggcggggtt tttcttgttg acaagaatcc tcacaatacc
      241 acagagtcta gactcgtggt ggacttctct caattttcta gggggagcac ccgcgtgtcc
      301 tggccaaaat tcgcagtccc caacctccaa tcactcacca acctcttgtc ctccaatttg
      361 tcctggctat cgctgggtgt gtctgcggcg ttttatcata ttcctcttca tcctgctgct
      421 atgcctcacc ttcttgttgg ttcttctgga ctaccaaggt atgttgcccg tttgtcctct
      481 acttccagga acatcaacta ccagcacggg gccatgcaag acctgcacga ttcctgctca
      541 aggaacctct atgtttccct cttgttgctg tacaaaacct tcggacggaa actgcacttg
      601 tattcccatc ccatcatcct gggctttcgc aagattccta tgggagtggg cctcagtccg
      661 tttctcctgg ctcagtttac tagtgccatt tgttcagtgg ttcgtagggc tttcccccac
      721 tgtttggctt tcagttatat ggatgatgtg gtattggggg ccaagtctgt acaacatctt
      781 gagtcccttt ttacctctat taccaatttt cttttgtctt tgggtataca tttgaaccct
      841 aataaaacca aacgttgggg ctactccctc aacttcatgg gatatgtaat tggatgttgg
      901 ggtactttac cacaagaaca tattgtacta aaaatcaaac aatgttttag aaaactgcct
      961 gtaaatagac ctattgattg gaaagtatgt caaagaattg tgggtctttt gggctttgct
     1021 gcccctttta cacaatgtgg ctatcctgcc ttaatgcctt tatatgcgtg tatacaatct
     1081 aagcaggctt tcactttctc gccaacttac aaggcctttc tgtgtaaaca atatctgaac
     1141 ctttaccccg ttgcccggca acggtccggt ctctgccaag tgtttgctga cgcaaccccc
     1201 actggatggg gcttggctat tggccatcgc cgcatgcgtg gaacctttgt ggctcctctg
     1261 ccgatccata ctgcggaact cctagcagct tgttttgctc gcagccggtc tggagcaaac
     1321 ctcatcggaa ctgacaactc tgttgtcctc tctcggaaat acacctcatt tccatggctg
     1381 ctaggctgtg ctgccaactg gatcctgcgc gggacgtcct ttgtctacgt cccgtcggcg
     1441 ctgaatcccg cggacgaccc gtctcggggc cgcttgggga tctaccgtcc ccttcttcgt
     1501 ctgccgttcc ggccgaccac ggggcgcacc tctctttacg cggtctcccc gtctgtgcct
     1561 tctcatctgc cggtccgtgt gcacttcgct tcacctctgc acgtcgcatg gagaccaccg
     1621 tgaacgccca ccaggtcttg cccaaggtct tacataagag gactcttgga ctcccagcaa
     1681 tgtcaacgac cgaccttgag gcatacttca aagactgttt gtttaaggac tgggaggagt
     1741 tgggggagga gattaggtta atgatctttg tactaggagg ctgtaggcat aaattggtct
     1801 gttcaccagc accatgcaac tttttcacct ctgtctaatc atctcatgtt catgtcctac
     1861 tgttcaagcc tccaagctgt gccttgggtg gctttagggc atggacattg acccgtataa
     1921 agaatttgga gcttctgtgg agttactctc ttttttgcct tctgacttct ttccttctat
     1981 tcgagatctc ctcgacaccg cctcagctct gtatcgggag gccttagagt ctccggaaca
     2041 ttgttcacct caccatacag cactcaggca agctattctg tgttggggtg agttgatgaa
     2101 tctggccacc tgggtgggaa gtaatttgga agacccagca tccagggaat tagtagtcag
     2161 ctatgtcaac gttaatatgg gcctaaaaat cagacaacta ttgtggtttc acatttcctg
     2221 tcttactttt gggagagaaa ctgttcttga atatttggtg tcttttggag tgtggattcg
     2281 cactcctccc gcatatagac caccaaatgc ccctatctta tcaacacttc cggaaactac
     2341 tgttgttaga cgaagaggca ggtcccctag aagaagaact ccctcgcctc gcagacgaag
     2401 gtctcaatcg ccgcgtcgca gaagatctca atctcgggaa tctcaatgtt agtatccctt
     2461 ggactcataa ggtgggaaac tttactgggc tttattcttc tactgcacct gtctttaatc
     2521 ctgagtggaa aactccctcc tttcctcaca ttcatttaca ggaggacatt attaatagat
     2581 gtcaacaata tgtgggcccc cttacagtga atgagaaaag gagattaaaa ttaattatgc
     2641 ctgctaggtt ctatcctaac cttaccaaat atttgccctt ggacaagggc attaaaccat
     2701 attatcctga acatgcagtt aatcattact tcaagactag gcattattta catactccgt
     2761 ggaaggctgg cattctatat aagagagaaa ctacacgcag cgcctcattt tgtgggtcac
     2821 catattcttg ggaacaagag ctacagcatg ggaggcccgt cttccaaacc tcgacgaggc
     2881 atggggacaa atcttgctgt tcccaatcct ctgggattct ttcccgatca ccagttggac
     2941 cttgcgttcc gagccaactc aaacaatcca gattgggact tcaaccccag caaggatcct
     3001 tggccagagg caaatcaggt aggagcggga gcattcgggc caggtttcac cccacctcac
     3061 ggcggtcttt tggggtgaag ccctcaggct cagggcacat tgacaacagt gccagtagca
     3121 cctcctcctg cctccaccaa tcggcagtca ggaagacagc ctactcccat ctctccacct
     3181 ctaagggaca gtcatcctca ggccatgcag tggaa
//

LOCUS       FJ032338                3215 bp    DNA     circular VRL 21-SEP-2008
DEFINITION  Hepatitis B virus isolate S462-7 from China, complete genome.
ACCESSION   FJ032338
VERSION     FJ032338.1  GI:202072529
KEYWORDS    .
SOURCE      Hepatitis B virus
  ORGANISM  Hepatitis B virus
            Viruses; Retro-transcribing viruses; Hepadnaviridae;
            Orthohepadnavirus.
REFERENCE   1  (bases 1 to 3215)
  AUTHORS   Liu,Y., Chen,X., Wang,C., Xu,Z., Ren,X., Liang,Z. and Xu,D.
  TITLE     Hepatitis B virus full-length genome isolated from a patient
  JOURNAL   Unpublished
REFERENCE   2  (bases 1 to 3215)
  AUTHORS   Liu,Y., Chen,X., Wang,C., Xu,Z., Ren,X., Liang,Z. and Xu,D.
  TITLE     Direct Submission
  JOURNAL   Submitted (15-AUG-2008) Viral Hepatitis Research Laboratory,
            Institute of Infectious Diseases, The 302 Hospital of PLA, #100 Xi
            Si Huan Middle Road, Beijing 100039, China
FEATURES             Location/Qualifiers
     source          1..3215
                     /organism="Hepatitis B virus"
                     /mol_type="genomic DNA"
                     /serotype="adrq+"
                     /isolate="S462-7"
                     /isolation_source="serum from patient with HBV-associated
                     liver cirrhosis"
                     /host="Homo sapiens"
                     /db_xref="taxon:10407"
                     /country="China"
                     /collection_date="13-Sep-2007"
                     /note="genotype: C"
     gene            join(2307..3215,1..1623)
                     /gene="P"
     CDS             join(2307..3215,1..1623)
                     /gene="P"
                     /codon_start=1
                     /product="polymerase"
                     /protein_id="ACH95911.1"
                     /db_xref="GI:202072530"
                     /translation="MPLSYQHFRKLLLLDDEAGPLEEELPRLADEGLNRRVAEDLNLG
                     NLNVSIPWTHKVGNFTGLYSSTAPVFNPEWKTPSFPHIHLQEDIINRCQQYVGPLTVN
                     EKRRLKLIMPARFYPNLTKYLPLDKGIKPYYPEHAVNHYFKTRHYLHTLWKAGILYKR
                     ETTRSASFCGSPYSWEQELQHGRPVFQTSTRHGDKSCCSQSSGILSRSPVGPCVPSQL
                     KQSRLGLQPQQGSLARGKSGRSGSIRARFHPTSRRSFGVEPSGSGHIDNSASSTSSCL
                     HQSAVRKTAYSHLSTSKGQSSSGHAVELHNIPPSSARPQSEGPIPSCWWLQFRNSKPC
                     SDYCLTHIVNLLEDWGPCTEHGEHNIRIPRTPARVTGGVFLVDKNPHNTTESRLVVDF
                     SQFSRGSTRVSWPKFAVPNLQSLTNLLSSNLSWLSLDVSAAFYHIPLHPAAMPHLLVG
                     SSGLPRYVARLSSTSRNINYQHGAMQDLHDSCSRNLYVSLLLLYKTFGRKLHLYSHPI
                     ILGFRKIPMGVGLSPFLLAQFTSAICSVVRRAFPHCLAFSYMDDVVLGAKSVQHLESL
                     FTSITNFLLSLGIHLTPNKTKRWGYSLNFMGYVIGCWGTLPQEHIVLKIKQCFRKLPV
                     NRPIDWKVCQRIVGLLGLAAPFTQCGYPALMPLYACIQSKQAFTFSPTYKAFLCKQYL
                     NLYPVARQRSGLCQVFADATPTGWGLAIGHRRVRGTFVAPLPIHTAELLAACFARSRS
                     GANLIGTDNSVVLSRKYTSFPWLLGCAANWILRGTSFVYVPSALNPADDPSRGRLGIY
                     RPLLRLPFRPTTGRTSLYAVSPSVPSHLPVRVHFASPLHVAWRPP"
     gene            join(2848..3215,1..835)
                     /gene="S"
     CDS             join(2848..3215,1..835)
                     /gene="S"
                     /note="preS1/preS2/S"
                     /codon_start=1
                     /product="large S protein"
                     /protein_id="ACH95912.1"
                     /db_xref="GI:202072531"
                     /translation="MGGPSSKPRRGMGTNLAVPNPLGFFPDHQLDLAFRANSNNPDWD
                     FNPNKDPWPEANQVGAGAFGPGFTPPHGGLLGWSPQAQGTLTTVPVAPPPASTNRQSG
                     RQPTPISPPLRDSHPQAMQWNSTTFHQALLDPKVRGLYLPAGGSSSGTVNPVPTTASP
                     ISSIFSRTGDPAPNMESTTSGFLGPLLVLQAGFFLLTRILTIPQSLDSWWTSLNFLGG
                     APACPGQNSQSPTSNHSPTSCPPICPGYRWMCLRRFIIFLFILLLCLTFLLVLLDYQG
                     MLPVCPLLPGTSTTSTGPCKTCTIPAQGTSMFPSCCCTKPSDGNCTCIPIPSSWAFAR
                     FLWEWASVRFSWLSLLVPFVQWFVGLSPTVWLSVIWMMWYWGPSLYNILSPFLPLLPI
                     FFCLWVYI"
     CDS             join(3205..3215,1..835)
                     /gene="S"
                     /note="pre-S2/S"
                     /codon_start=1
                     /product="middle S protein"
                     /protein_id="ACH95913.1"
                     /db_xref="GI:202072532"
                     /translation="MQWNSTTFHQALLDPKVRGLYLPAGGSSSGTVNPVPTTASPISS
                     IFSRTGDPAPNMESTTSGFLGPLLVLQAGFFLLTRILTIPQSLDSWWTSLNFLGGAPA
                     CPGQNSQSPTSNHSPTSCPPICPGYRWMCLRRFIIFLFILLLCLTFLLVLLDYQGMLP
                     VCPLLPGTSTTSTGPCKTCTIPAQGTSMFPSCCCTKPSDGNCTCIPIPSSWAFARFLW
                     EWASVRFSWLSLLVPFVQWFVGLSPTVWLSVIWMMWYWGPSLYNILSPFLPLLPIFFC
                     LWVYI"
     CDS             155..835
                     /gene="S"
                     /note="HBsAg"
                     /codon_start=1
                     /product="S protein"
                     /protein_id="ACH95914.1"
                     /db_xref="GI:202072533"
                     /translation="MESTTSGFLGPLLVLQAGFFLLTRILTIPQSLDSWWTSLNFLGG
                     APACPGQNSQSPTSNHSPTSCPPICPGYRWMCLRRFIIFLFILLLCLTFLLVLLDYQG
                     MLPVCPLLPGTSTTSTGPCKTCTIPAQGTSMFPSCCCTKPSDGNCTCIPIPSSWAFAR
                     FLWEWASVRFSWLSLLVPFVQWFVGLSPTVWLSVIWMMWYWGPSLYNILSPFLPLLPI
                     FFCLWVYI"
     gene            1374..1838
                     /gene="X"
     CDS             1374..1838
                     /gene="X"
                     /codon_start=1
                     /product="X protein"
                     /protein_id="ACH95915.1"
                     /db_xref="GI:202072534"
                     /translation="MAARLCCQLDPARDVLCLRPVGAESRGRPVSGPFGNLPSPSSSA
                     VPADHGAHLSLRGLPVCAFSSAGPCALRFTSARRMETTVNAHQVLPKVLHKRTLGLPA
                     MSTTDLEAYFKDCLFKDWEELGEEIRLMIFVLGGCRHKLVCSPAPCNFFTSA"
     gene            1814..2452
                     /gene="C"
     misc_feature    1814..2452
                     /gene="C"
                     /note="nonfunctional precore/core protein due to mutation"
     CDS             1901..2452
                     /gene="C"
                     /codon_start=1
                     /product="core protein"
                     /protein_id="ACH95916.1"
                     /db_xref="GI:202072535"
                     /translation="MDIDPYKEFGASVELLSFLPSDFFPSIRDLLDTASALYREALES
                     PEHCSPHHTALRQAILCWGESMNLATWAGSNLEDPASRELVVSYVNVNMGLKIRQLLW
                     FHISCLTFRRETVLEYLVSFGVWIRTPHAYRPPNAPILSTLPETTVVRRRGRTPRRRT
                     PSPRRRRSQSPRRRRSQSRESQC"
ORIGIN      
        1 ctccacaaca ttccaccaag ctctgctaga ccccaaagtg aggggcctat accttcctgc
       61 tggtggctcc agttccggaa cagtaaaccc tgttccgact actgcctcac ccatatcgtc
      121 aatcttctcg aggactgggg accctgcacc gaacatggag agcacaacat caggattcct
      181 aggacccctg ctcgtgttac aggcggggtt tttcttgttg acaagaatcc tcacaatacc
      241 acagagtcta gactcgtggt ggacttctct caattttcta gggggagcac ccgcgtgtcc
      301 tggccaaaat tcgcagtccc caacctccaa tcactcacca acctcttgtc ctccaatttg
      361 tcctggctat cgctggatgt gtctgcggcg ttttatcata ttcctcttca tcctgctgct
      421 atgcctcacc ttcttgttgg ttcttctgga ctaccaaggt atgttgcccg tttgtcctct
      481 acttccagga acatcaacta ccagcacggg gccatgcaag acctgcacga ttcctgctca
      541 aggaacctct atgtttccct cttgttgctg tacaaaacct tcggacggaa actgcacttg
      601 tattcccatc ccatcatcct gggctttcgc aagattccta tgggagtggg cctcagtccg
      661 tttctcctgg ctcagtttac tagtgccatt tgttcagtgg ttcgtagggc tttcccccac
      721 tgtttggctt tcagttatat ggatgatgtg gtattggggg ccaagtctgt acaacatctt
      781 gagtcccttt ttacctctat taccaatttt cttttgtctt tgggtataca tttgacccct
      841 aataaaacca aacgttgggg ctactccctc aacttcatgg gatatgtaat tggatgttgg
      901 ggtactttac cacaagaaca tattgtacta aaaatcaagc aatgttttag aaaactgcct
      961 gtaaatagac ctattgattg gaaagtatgt caaagaattg tgggtctttt gggccttgct
     1021 gcccctttta cacaatgtgg ctatcctgcc ttaatgcctt tatatgcgtg tatacaatct
     1081 aagcaggctt tcactttctc gccaacttac aaggcctttc tgtgtaaaca atatctgaac
     1141 ctttaccccg ttgcccggca acggtccggt ctctgccaag tgtttgctga cgcaaccccc
     1201 actggatggg gcttggctat tggccatcgc cgcgtgcgtg gaacctttgt ggctcctctg
     1261 ccaatccata ctgcggaact cctagcagct tgttttgctc gcagccggtc tggagcaaac
     1321 ctcatcggaa ccgacaactc tgttgtcctc tctcggaaat acacctcctt tccatggctg
     1381 ctaggctgtg ctgccaactg gatcctgcgc gggacgtcct ttgtctacgt cccgtcggcg
     1441 ctgaatcccg cggacgaccc gtctcggggc cgtttgggaa tctaccgtcc ccttcttcgt
     1501 ctgccgttcc ggccgaccac ggggcgcacc tctctttacg cggtctcccc gtctgtgcct
     1561 tctcatctgc cggtccgtgt gcacttcgct tcacctctgc acgtcgcatg gagaccaccg
     1621 tgaacgccca ccaggtcttg cccaaggtct tacataagag gactcttgga ctcccagcaa
     1681 tgtcaacgac cgaccttgag gcatacttca aagactgttt gtttaaggac tgggaggagc
     1741 tgggggagga gattaggtta atgatctttg tactaggagg ctgtaggcat aaattggtct
     1801 gttcaccagc accatgcaac tttttcacct ctgcctaatc atctcatgtt catgtcctac
     1861 tgttcaagcc tccaagctgt gccttgggtg gctttagggc atggacattg acccgtataa
     1921 agaatttgga gcttctgtgg agttactctc ttttttgcct tctgacttct tcccttctat
     1981 tcgagatctc ctcgacaccg cctcagctct gtatcgggag gccttagagt ctccggaaca
     2041 ttgttcacct caccatacag cactcaggca agctattctg tgttggggtg agtcgatgaa
     2101 tctggccacc tgggcgggaa gtaatttgga agacccagca tccagggaat tagtagtcag
     2161 ctatgtcaat gttaatatgg gcctaaaaat cagacaacta ttgtggtttc acatttcctg
     2221 tcttactttt agaagagaaa ctgttcttga gtatttggtg tcttttggag tgtggattcg
     2281 cactcctcat gcttacagac caccaaatgc ccctatctta tcaacacttc cggaaactac
     2341 tgttgttaga cgacgaggca ggacccctag aagaagaact ccctcgcctc gcagacgaag
     2401 gtctcaatcg ccgcgtcgca gaagatctca atctcgggaa tctcaatgtt agtatccctt
     2461 ggactcataa ggtgggaaac tttactgggc tttattcttc tactgcacct gtctttaatc
     2521 ctgagtggaa aactccctcc tttcctcaca ttcatttaca ggaggacatt attaatagat
     2581 gtcaacaata tgtgggcccc cttacagtga atgagaaaag gagattaaaa ttaattatgc
     2641 ctgctaggtt ctatcctaac cttaccaaat atttgccctt ggacaagggc attaaaccat
     2701 attatcctga acatgcagtt aatcattact tcaagactag gcattattta catactctgt
     2761 ggaaggctgg cattctatat aagagagaaa ctacacgcag cgcctcattt tgtgggtcac
     2821 catattcttg ggaacaagag ctacagcatg ggaggcccgt cttccaaacc tcgacgaggc
     2881 atggggacaa atcttgctgt tcccaatcct ctgggattct ttcccgatca ccagttggac
     2941 cttgcgttcc gagccaactc aaacaatcca gattgggact tcaaccccaa caaggatcct
     3001 tggccagagg caaatcaggt aggagcggga gcattcgggc caggtttcac cccacctcac
     3061 ggcggtcttt tggggtggag ccctcaggct cagggcacat tgacaacagt gccagtagca
     3121 cctcctcctg cctccaccaa tcggcagtca ggaagacagc ctactcccat ctctccacct
     3181 ctaagggaca gtcatcctca ggccatgcag tggaa
//

LOCUS       FJ032339                3215 bp    DNA     circular VRL 21-SEP-2008
DEFINITION  Hepatitis B virus isolate S462-9 from China, complete genome.
ACCESSION   FJ032339
VERSION     FJ032339.1  GI:202072536
KEYWORDS    .
SOURCE      Hepatitis B virus
  ORGANISM  Hepatitis B virus
            Viruses; Retro-transcribing viruses; Hepadnaviridae;
            Orthohepadnavirus.
REFERENCE   1  (bases 1 to 3215)
  AUTHORS   Liu,Y., Chen,X., Wang,C., Xu,Z., Ren,X., Liang,Z. and Xu,D.
  TITLE     Hepatitis B virus full-length genome isolated from a patient
  JOURNAL   Unpublished
REFERENCE   2  (bases 1 to 3215)
  AUTHORS   Liu,Y., Chen,X., Wang,C., Xu,Z., Ren,X., Liang,Z. and Xu,D.
  TITLE     Direct Submission
  JOURNAL   Submitted (15-AUG-2008) Viral Hepatitis Research Laboratory,
            Institute of Infectious Diseases, The 302 Hospital of PLA, #100 Xi
            Si Huan Middle Road, Beijing 100039, China
FEATURES             Location/Qualifiers
     source          1..3215
                     /organism="Hepatitis B virus"
                     /mol_type="genomic DNA"
                     /serotype="adrq+"
                     /isolate="S462-9"
                     /isolation_source="serum from patient with HBV-associated
                     liver cirrhosis"
                     /host="Homo sapiens"
                     /db_xref="taxon:10407"
                     /country="China"
                     /collection_date="13-Sep-2007"
                     /note="genotype: C"
     gene            join(2307..3215,1..1623)
                     /gene="P"
     CDS             join(2307..3215,1..1623)
                     /gene="P"
                     /codon_start=1
                     /product="polymerase"
                     /protein_id="ACH95917.1"
                     /db_xref="GI:202072537"
                     /translation="MPLSYQHFRKLLLLDDEAGPLEEELPRLADEGLNRRVAEDLNLG
                     NLNVSIPWTHKVGNFTGLYSSTVPVFNPEWKTPSFPHLHLQEDIINRCQQYVGPLTVN
                     EKRRLKLIMPARFYPNLTKYLPLDKGIKPYYPEHAVNHYFKTRHYLHTLWKAGILYKR
                     ETTRSASFCGSPYSWEQELQHGRPVFQTSTRHGDKSCCSQSSGILSRSPVGPCVPSQL
                     KQSRLGLQPQQGSLARGMAGRSGSIRARFHPTSRRSFGVEPSGSGHIDNSASSTSSCL
                     HQSAVRKTAYSHLSTSKGQPSSGHAVELHNIPPSSARPQSEGPIPSCWWLQFRNSKPC
                     SDYCLTHIVNLLEDWGPCTEHGEHNIRIPRTPARVTGGVFLVDKNPHNTTESRLVVDF
                     SQFSRGSTRVSWPKFAVPNLQSLTNLLSSNLSWLSLDVSAAFYHIPLHPAAMPHLLVG
                     SSGLPRYVARLSSTSRNINYQHGAMQDLHDSCSRNLYVSLLLLYKTFGRKLHLYSHPI
                     ILGFRKIPMGVGLSPFLLAQFTSAICSVVRRAFPHCLAFSYMDDVVLGAKSVQHLESL
                     FTSITNFLLSLGIHLNPNKTKRWGYSLNFMGYVIGCWGTLPQEHIVLKIKQCFRKLPV
                     NRPIDWKVCQRIVGLLGFAAPFTQCGYPALMPLYACIQSKQAFTFSPTYKAFLCKQYL
                     NLYPVARQRSGLCQVFADATPTGWGLAIGHRRMRGTFVAPLPIHTAELLAACFARSRS
                     GANLIGTDNSVVLSRKYTSFPWLLGCAANWILRGTSFVYVPSALNPADDPSRGRLGLY
                     RPLLHLPFRPTTGRTSLYAVSPSVPSHLPVRVHFASPLHVAWRPP"
     gene            join(2848..3215,1..835)
                     /gene="S"
     CDS             join(2848..3215,1..835)
                     /gene="S"
                     /note="preS1/preS2/S"
                     /codon_start=1
                     /product="large S protein"
                     /protein_id="ACH95918.1"
                     /db_xref="GI:202072538"
                     /translation="MGGPSSKPRRGMGTNLAVPNPLGFFPDHQLDLAFRANSNNPDWD
                     FNPNKDPWPEAWQVGAGAFGPGFTPPHGGLLGWSPQAQGTLTTVPVAPPPASTNRQSG
                     RQPTPISPPLRDSHPQAMQWNSTTFHQALLDPKVRGLYLPAGGSSSGTVNPVPTTASP
                     ISSIFSRTGDPAPNMESTTSGFLGPLLVLQAGFFLLTRILTIPQSLDSWWTSLNFLGG
                     APACPGQNSQSPTSNHSPTSCPPICPGYRWMCLRRFIIFLFILLLCLTFLLVLLDYQG
                     MLPVCPLLPGTSTTSTGPCKTCTIPAQGTSMFPSCCCTKPSDGNCTCIPIPSSWAFAR
                     FLWEWASVRFSWLSLLVPFVQWFVGLSPTVWLSVIWMMWYWGPSLYNILSPFLPLLPI
                     FFCLWVYI"
     CDS             join(3205..3215,1..835)
                     /gene="S"
                     /note="pre-S2/S"
                     /codon_start=1
                     /product="middle S protein"
                     /protein_id="ACH95919.1"
                     /db_xref="GI:202072539"
                     /translation="MQWNSTTFHQALLDPKVRGLYLPAGGSSSGTVNPVPTTASPISS
                     IFSRTGDPAPNMESTTSGFLGPLLVLQAGFFLLTRILTIPQSLDSWWTSLNFLGGAPA
                     CPGQNSQSPTSNHSPTSCPPICPGYRWMCLRRFIIFLFILLLCLTFLLVLLDYQGMLP
                     VCPLLPGTSTTSTGPCKTCTIPAQGTSMFPSCCCTKPSDGNCTCIPIPSSWAFARFLW
                     EWASVRFSWLSLLVPFVQWFVGLSPTVWLSVIWMMWYWGPSLYNILSPFLPLLPIFFC
                     LWVYI"
     CDS             155..835
                     /gene="S"
                     /note="HBsAg"
                     /codon_start=1
                     /product="S protein"
                     /protein_id="ACH95920.1"
                     /db_xref="GI:202072540"
                     /translation="MESTTSGFLGPLLVLQAGFFLLTRILTIPQSLDSWWTSLNFLGG
                     APACPGQNSQSPTSNHSPTSCPPICPGYRWMCLRRFIIFLFILLLCLTFLLVLLDYQG
                     MLPVCPLLPGTSTTSTGPCKTCTIPAQGTSMFPSCCCTKPSDGNCTCIPIPSSWAFAR
                     FLWEWASVRFSWLSLLVPFVQWFVGLSPTVWLSVIWMMWYWGPSLYNILSPFLPLLPI
                     FFCLWVYI"
     gene            1374..1838
                     /gene="X"
     CDS             1374..1838
                     /gene="X"
                     /codon_start=1
                     /product="X protein"
                     /protein_id="ACH95921.1"
                     /db_xref="GI:202072541"
                     /translation="MAARVCCQLDPARDVLCLRPVGAESRGRPVSGPFGTLPSPSSSA
                     VPADHGAHLSLRGLPVCAFSSAGPCALRFTSARRMETTVNAHQALPKVLHKRTLGLPA
                     MSTTDLEAYFKDCLFKDWEELGEEIRLMIFVLGGCRHKLVCSPAPCNFFTSA"
     gene            1814..2452
                     /gene="C"
     CDS             1814..2452
                     /gene="C"
                     /codon_start=1
                     /product="precore/core protein"
                     /protein_id="ACH95922.1"
                     /db_xref="GI:202072542"
                     /translation="MQLFHLCLIISCSCPTVQASKLCLGWLWGMDIDPYKEFGASVEL
                     LSFLPSDFFPSIRDLLDTASALYREALESPEHCSPHHTALRQAILCWGELMNLATWVG
                     SNLEDPASRELVVSYVNVNMGLKIRQLLWFHISCLTFGRETVLEYLVSFGVWIRTPPA
                     YRPPNAPILSTLPETTVVRRRGRTPRRRTPSPRRRRSQSPRRRRSQSRESQC"
     CDS             1901..2452
                     /gene="C"
                     /codon_start=1
                     /product="core protein"
                     /protein_id="ACH95923.1"
                     /db_xref="GI:202072543"
                     /translation="MDIDPYKEFGASVELLSFLPSDFFPSIRDLLDTASALYREALES
                     PEHCSPHHTALRQAILCWGELMNLATWVGSNLEDPASRELVVSYVNVNMGLKIRQLLW
                     FHISCLTFGRETVLEYLVSFGVWIRTPPAYRPPNAPILSTLPETTVVRRRGRTPRRRT
                     PSPRRRRSQSPRRRRSQSRESQC"
ORIGIN      
        1 ctccacaaca ttccaccaag ctctgctaga ccccaaagtg aggggcctat accttcctgc
       61 tggtggctcc agttccggaa cagtaaaccc tgttccgact actgcctcac ccatatcgtc
      121 aatcttctcg aggactgggg accctgcacc gaacatggag agcacaacat caggattcct
      181 aggacccctg ctcgtgttac aggcggggtt tttcttgttg acaagaatcc tcacaatacc
      241 acagagtcta gactcgtggt ggacttctct caattttcta gggggagcac ccgcgtgtcc
      301 tggccaaaat tcgcagtccc caacctccaa tcactcacca acctcttgtc ctccaatttg
      361 tcctggctat cgctggatgt gtctgcggcg ttttatcata ttcctcttca tcctgctgct
      421 atgcctcacc ttcttgttgg ttcttctgga ctaccaaggt atgttgcccg tttgtcctct
      481 acttccagga acatcaacta ccagcacggg gccatgcaag acctgcacga ttcctgctca
      541 aggaacctct atgtttccct cttgttgctg tacaaaacct tcggacggaa actgcacttg
      601 tattcccatc ccatcatcct gggctttcgc aagattccta tgggagtggg cctcagtccg
      661 tttctcctgg ctcagtttac tagtgccatt tgttcagtgg ttcgtagggc tttcccccac
      721 tgtttggctt tcagttatat ggatgatgtg gtattggggg ccaagtctgt acaacatctt
      781 gagtcccttt ttacctctat taccaatttt cttttgtctt tgggtataca tttgaaccct
      841 aataaaacca aacgttgggg ctactccctc aacttcatgg gatatgtaat tggatgttgg
      901 ggtactttac cacaagaaca tattgtacta aaaatcaagc aatgttttag aaaactgcct
      961 gtaaatagac ctattgattg gaaagtatgt caaagaattg tgggtctttt gggctttgct
     1021 gcccctttta cacaatgtgg ctatcctgcc ttaatgcctt tatatgcgtg tatacaatct
     1081 aagcaggctt tcactttctc gccaacttac aaggcctttc tgtgtaaaca atatctgaac
     1141 ctttaccccg ttgcccggca acggtccggt ctctgccaag tgtttgctga cgcaaccccc
     1201 actggatggg gcttggctat tggccatcgc cgcatgcgtg gaacctttgt ggctcctctg
     1261 ccgatccata ctgcggaact cctagcagct tgttttgctc gcagccggtc tggagcaaac
     1321 ctcatcggaa ccgacaactc tgttgtcctc tctcggaaat acacctcctt tccatggctg
     1381 ctagggtgtg ctgccaactg gatcctgcgc gggacgtcct ttgtctacgt cccgtcggcg
     1441 ctgaatcccg cggacgaccc gtctcggggc cgtttgggac tctaccgtcc ccttcttcat
     1501 ctgccgttcc ggccgaccac ggggcgcacc tctctttacg cggtctcccc gtctgtgcct
     1561 tctcatctgc cggtccgtgt gcacttcgct tcacctctgc acgtcgcatg gagaccaccg
     1621 tgaacgccca ccaggccttg cccaaggtct tacataagag gactcttgga ctcccagcaa
     1681 tgtcaacgac cgaccttgag gcatacttca aagactgttt gtttaaggac tgggaggagt
     1741 tgggggagga gattaggtta atgatctttg tactaggagg ctgtaggcat aaattggtct
     1801 gttcaccagc accatgcaac tttttcacct ctgcctaatc atctcatgtt catgtcctac
     1861 tgttcaagcc tccaagctgt gccttgggtg gctttggggc atggacattg acccgtataa
     1921 agaatttgga gcttctgtgg agttactctc ttttttgcct tctgactttt ttccttctat
     1981 tcgagatctc ctcgacaccg cctcagctct gtatcgggag gccttagagt ctccagaaca
     2041 ttgttcacct caccatacag cactcaggca agctattctg tgttggggtg agttgatgaa
     2101 tctggccacc tgggtgggaa gtaatttgga agacccagca tccagggaat tagtagtcag
     2161 ctatgtcaat gttaatatgg gcctaaaaat cagacaacta ttgtggtttc acatttcctg
     2221 tcttactttt ggaagagaaa ctgttcttga gtatttggtg tcttttggag tgtggattcg
     2281 cactcctcct gcttacagac caccaaatgc ccctatctta tcaacacttc cggaaactac
     2341 tgttgttaga cgacgaggca ggacccctag aagaagaact ccctcgcctc gcagacgaag
     2401 gtctcaatcg ccgcgtcgca gaagatctca atctcgggaa tctcaatgtt agtatccctt
     2461 ggactcataa ggtgggaaac tttactgggc tttattcttc tactgtacct gtctttaatc
     2521 ctgagtggaa aactccctcc tttcctcacc ttcatttaca ggaggacatt attaatagat
     2581 gtcaacaata tgtgggccct cttacagtga atgaaaaaag gagattaaaa ttaattatgc
     2641 ctgctaggtt ctatcctaac cttaccaaat atttgccctt ggacaagggc attaaaccat
     2701 attatcctga acatgcagtt aatcattact tcaagactag gcattattta catactctgt
     2761 ggaaggctgg cattctatat aagagagaaa ctacacgcag cgcctcattt tgtgggtcac
     2821 catattcttg ggaacaagag ctacagcatg ggaggcccgt cttccaaacc tcgacgaggc
     2881 atggggacaa atcttgctgt tcccaatcct ctgggattct ttcccgatca ccagttggac
     2941 cttgcgttcc gagccaactc aaacaatcca gattgggact tcaaccccaa caaggatcct
     3001 tggccagagg catggcaggt aggagcggga gcattcgggc caggtttcac cccacctcac
     3061 ggcggtcttt tggggtggag ccctcaggct cagggcacat tgacaacagt gccagtagca
     3121 cctcctcctg cctccaccaa tcggcagtca ggaagacagc ctactcccat ctctccacct
     3181 ctaagggaca gccatcctca ggccatgcag tggaa
//

LOCUS       FJ032340                3215 bp    DNA     circular VRL 21-SEP-2008
DEFINITION  Hepatitis B virus isolate S529-1 from China, complete genome.
ACCESSION   FJ032340
VERSION     FJ032340.1  GI:202072544
KEYWORDS    .
SOURCE      Hepatitis B virus
  ORGANISM  Hepatitis B virus
            Viruses; Retro-transcribing viruses; Hepadnaviridae;
            Orthohepadnavirus.
REFERENCE   1  (bases 1 to 3215)
  AUTHORS   Liu,Y., Chen,X., Wang,C., Xu,Z., Ren,X., Liang,Z. and Xu,D.
  TITLE     Hepatitis B virus full-length genome isolated from a patient
  JOURNAL   Unpublished
REFERENCE   2  (bases 1 to 3215)
  AUTHORS   Liu,Y., Chen,X., Wang,C., Xu,Z., Ren,X., Liang,Z. and Xu,D.
  TITLE     Direct Submission
  JOURNAL   Submitted (15-AUG-2008) Viral Hepatitis Research Laboratory,
            Institute of Infectious Diseases, The 302 Hospital of PLA, #100 Xi
            Si Huan Middle Road, Beijing 100039, China
FEATURES             Location/Qualifiers
     source          1..3215
                     /organism="Hepatitis B virus"
                     /mol_type="genomic DNA"
                     /serotype="adw1"
                     /isolate="S529-1"
                     /isolation_source="serum from patient with HBV-associated
                     liver cirrhosis"
                     /host="Homo sapiens"
                     /db_xref="taxon:10407"
                     /country="China"
                     /collection_date="21-Sep-2007"
                     /note="genotype: C"
     gene            join(2307..3215,1..1623)
                     /gene="P"
     CDS             join(2307..3215,1..1623)
                     /gene="P"
                     /codon_start=1
                     /product="polymerase"
                     /protein_id="ACH95924.1"
                     /db_xref="GI:202072545"
                     /translation="MPLSYQHFRKLLLLDDEAGPLEEELPRLADEGLNRRVAEDLNLG
                     NLNVSIPWTHKVGNFTGLYSSTVPVFNPEWQTPSFPRIHLQEDIINRCQQYVGPLTVN
                     ERRRLKLIMPARFYPNLTKYLPLDKGIKPYYPEHAVNHYFKTRHYLHTLWKAGILYKR
                     ETTRSASFCGSPYSWEQELQHGRLVVQTSTRHGDESFCSQSSGILSRSPVGPGVRSQL
                     KQSRLGLQPQQGSLARGKSGRSGSIRARVHPTTRRSFGVEPSGSGPIDNSASSTSSCL
                     HQSAVRKTAYSHLSTSKRQSSSGHAVELHNIPPSSARPQSEGPILSCWWLQFRNSKPC
                     SDYCLTHIVNLLEDWGPCTEHGEHNIRIPRTPARVTGGVFLVDKNPHDTTESRLVVDF
                     SQFSRGSTQVSWPKFAVPNLQSLTNLLSSNLSWLSLDVSAAFYHIPLHPAAMPHLLVG
                     SSGLPRYVARLSSTSRNINYQHGTMQDLHDSCSRNLYVSLLLLYKTFGRELHLYSHPI
                     ILGFRKIPMGVGLSPFLLVQFTSAICSVVRRAFPHCLAFSYMDDVVLGAKSVQHLESL
                     FTAVTNFLLSLGTHLNPNKTKRWGYSLNFMGYVIGCWGTLPQEHIVLKIKQCFRKLPV
                     NRPIDWKVCQRIVGLLGFAAPFTQCGYPALMPLYACIQSKQAFTFSPTYKAFLCKQYL
                     NLYPVARQRSGLCQVFADATPTGWGLAIGHRRMRGAFVAPLPIHTAELLAACFARSRS
                     GAKLIGTDNSVVLSRKYTSFPWLLGCAANWILRGTSFVYVPSALNPADDPSRGRLGLY
                     RPLLHLPFRPTTGRTSLYAVSPSVPSHLPDRVHFASPLHVAWKPP"
     gene            join(2848..3215,1..835)
                     /gene="S"
     CDS             join(2848..3215,1..835)
                     /gene="S"
                     /note="preS1/preS2/S"
                     /codon_start=1
                     /product="large S protein"
                     /protein_id="ACH95925.1"
                     /db_xref="GI:202072546"
                     /translation="MGGWSSKPRQGMGTNLSVPNPLGFFPDHQLDPAFGANSNNPDWD
                     FNPNKDHWPEANQVGAGAFGPGFTPPHGGLLGWSPQAQGLLTTVPVAPPPASTNRQSG
                     RQPTPISPPLRDSHPQAMQWNSTTFHQALLDPRVKGLYFPAGGSSSGTVNPVPTTASP
                     ISSIFSRTGDPAPNMESTTSGFLGPLLVLQAGFFLLTRILTIPQSLDSWWTSLNFLGE
                     APKCPGQNSQSPTSNHSPTSCPPICPGYRWMCLRRFIIFLFILLLCLIFLLVLLDYQG
                     MLPVCPLLPGTSTTSTGPCKTCTIPAQGTSMFPSCCCTKPSDGNCTCIPIPSSWAFAK
                     FLWEWASVRFSWFSLLVPFVQWFVGLSPTVWLSVIWMMWYWGPSLYNILSPFLPLLPI
                     FFCLWVHI"
     CDS             join(3205..3215,1..835)
                     /gene="S"
                     /note="pre-S2/S"
                     /codon_start=1
                     /product="middle S protein"
                     /protein_id="ACH95926.1"
                     /db_xref="GI:202072547"
                     /translation="MQWNSTTFHQALLDPRVKGLYFPAGGSSSGTVNPVPTTASPISS
                     IFSRTGDPAPNMESTTSGFLGPLLVLQAGFFLLTRILTIPQSLDSWWTSLNFLGEAPK
                     CPGQNSQSPTSNHSPTSCPPICPGYRWMCLRRFIIFLFILLLCLIFLLVLLDYQGMLP
                     VCPLLPGTSTTSTGPCKTCTIPAQGTSMFPSCCCTKPSDGNCTCIPIPSSWAFAKFLW
                     EWASVRFSWFSLLVPFVQWFVGLSPTVWLSVIWMMWYWGPSLYNILSPFLPLLPIFFC
                     LWVHI"
     CDS             155..835
                     /gene="S"
                     /note="HBsAg"
                     /codon_start=1
                     /product="S protein"
                     /protein_id="ACH95927.1"
                     /db_xref="GI:202072548"
                     /translation="MESTTSGFLGPLLVLQAGFFLLTRILTIPQSLDSWWTSLNFLGE
                     APKCPGQNSQSPTSNHSPTSCPPICPGYRWMCLRRFIIFLFILLLCLIFLLVLLDYQG
                     MLPVCPLLPGTSTTSTGPCKTCTIPAQGTSMFPSCCCTKPSDGNCTCIPIPSSWAFAK
                     FLWEWASVRFSWFSLLVPFVQWFVGLSPTVWLSVIWMMWYWGPSLYNILSPFLPLLPI
                     FFCLWVHI"
     gene            1374..1838
                     /gene="X"
     CDS             1374..1838
                     /gene="X"
                     /codon_start=1
                     /product="X protein"
                     /protein_id="ACH95928.1"
                     /db_xref="GI:202072549"
                     /translation="MAARVCCQLDPARDVLCLRPVGVESRGRPVSGPFGTLPSPSSSA
                     VPTDHGAHLSLRGLPVCAFSSAGPCALRFTSARRMETTVNAHQVLPKVLYKRTLGLAA
                     MSTTDLEAYFKDCLFKDWEELGEESRLMIFVLGGCRHKLVCSPAPCNFFTSA"
     gene            1814..2452
                     /gene="C"
     CDS             1814..2452
                     /gene="C"
                     /codon_start=1
                     /product="precore/core protein"
                     /protein_id="ACH95929.1"
                     /db_xref="GI:202072550"
                     /translation="MQLFHLCLIISCSCPTVQASKLCLGWLWGMDIDPYKEFGASVEL
                     LSFLPSDFFPSIRDLLDTASALYREALESPEHCSPHHTALRQAILCWGELMNLATWVG
                     SNLEDPASRELVVSYVNVNMGLKIRQLLWFHISCLTFGRETVLEYLVSFGVWIRTPPA
                     YRPPNAPILSTLPETTVVRRRGRSPRRRTPSPRRRRSQSPRRRRSQSRESQC"
     CDS             1901..2452
                     /gene="C"
                     /codon_start=1
                     /product="core protein"
                     /protein_id="ACH95930.1"
                     /db_xref="GI:202072551"
                     /translation="MDIDPYKEFGASVELLSFLPSDFFPSIRDLLDTASALYREALES
                     PEHCSPHHTALRQAILCWGELMNLATWVGSNLEDPASRELVVSYVNVNMGLKIRQLLW
                     FHISCLTFGRETVLEYLVSFGVWIRTPPAYRPPNAPILSTLPETTVVRRRGRSPRRRT
                     PSPRRRRSQSPRRRRSQSRESQC"
ORIGIN      
        1 ctccacaaca ttccaccaag ctctgctaga ccccagagtg aagggcctat actttcctgc
       61 tggtggctcc agttccggaa cagtaaaccc tgttccgact actgcctcac ccatatcgtc
      121 aatcttctcg aggactgggg accctgcacc gaacatggag agcacaacat caggattcct
      181 aggacccctg ctcgtgttac aggcggggtt tttcttgttg acaagaatcc tcacgatacc
      241 acagagtcta gactcgtggt ggacttctct caattttcta ggggaagcac ccaagtgtcc
      301 tggccaaaat tcgcagtccc caacctccaa tcactcacca acctcttgtc ctccaatttg
      361 tcctggctat cgctggatgt gtctgcggcg ttttatcata ttcctcttca tcctgctgct
      421 atgcctcatc ttcttgttgg ttcttctgga ctaccaaggt atgttgcccg tttgtcctct
      481 acttccagga acatcaacta ccagcacggg accatgcaag acctgcacga ttcctgctca
      541 aggaacctct atgtttccct cttgttgctg tacaaaacct tcggacggga actgcacttg
      601 tattcccatc ccatcatcct gggctttcgc aaaattccta tgggagtggg cctcagtccg
      661 tttctcctgg ttcagtttac tagtgccatt tgttcagtgg ttcgtagggc tttcccccac
      721 tgtttggctt tcagttatat ggatgatgtg gtattggggg ccaagtctgt acaacatctt
      781 gagtcccttt ttaccgctgt taccaatttt cttttgtctt tgggtacaca tttgaaccct
      841 aataaaacca aacgttgggg ctactccctt aatttcatgg gatatgtaat tggatgttgg
      901 ggtactttac cgcaagaaca tattgtacta aaaatcaagc aatgttttcg aaaactgcct
      961 gtaaatagac ctattgattg gaaagtatgt cagagaattg tgggtctgtt gggctttgct
     1021 gcccctttta cacaatgtgg ctatcctgcc ttaatgcctt tatatgcatg tatacaatct
     1081 aagcaggctt tcactttctc gccaacttac aaggcctttc tgtgtaaaca atatctgaac
     1141 ctttaccccg ttgcccggca acggtcaggt ctctgccaag tgtttgctga cgcaaccccc
     1201 actggatggg gcttggctat tggccatcgc cgcatgcgtg gagcctttgt ggctcctctg
     1261 ccgatccata ctgcggaact cctagcagct tgttttgctc gcagccggtc tggagcgaaa
     1321 cttatcggaa ccgacaactc tgttgtcctc tctcggaaat acacctcctt tccatggctg
     1381 ctagggtgtg ctgccaactg gatcctgcgc gggacgtcct ttgtctacgt cccgtcggcg
     1441 ttgaatcccg cggacgaccc gtctcggggc cgtttgggac tctaccgtcc ccttcttcat
     1501 ctgccgttcc gaccgaccac ggggcgcacc tctctttacg cggtctcccc gtctgtgcct
     1561 tctcatctgc cggaccgtgt gcacttcgct tcacctctgc acgtcgcatg gaaaccaccg
     1621 tgaacgccca ccaggtcttg cccaaggtct tatataagag gactcttgga ctcgcagcaa
     1681 tgtcaacgac cgaccttgag gcatacttca aagactgttt gtttaaggac tgggaggagt
     1741 tgggggagga gagtaggtta atgatctttg tactaggagg ctgtaggcat aaattggtct
     1801 gttcaccagc accatgcaac tttttcacct ctgcctaatc atctcatgtt catgtcctac
     1861 tgttcaagcc tccaagctgt gccttgggtg gctttggggc atggacattg acccgtataa
     1921 agaatttgga gcttctgtgg agttactctc ttttttgcct tctgacttct ttccttctat
     1981 tcgagatctc ctcgacaccg cctcagctct gtatcgggag gccttagagt ctccggaaca
     2041 ttgttcacct caccatacag cactcaggca agctatcctg tgttggggtg agttgatgaa
     2101 tctggccacc tgggtgggaa gtaatttgga agatccagca tccagggaat tagtagtcag
     2161 ctatgtcaat gttaatatgg gcctaaaaat cagacaacta ctgtggtttc acatttcctg
     2221 tcttactttt ggaagagaaa ctgttcttga gtatttggtg tcttttggag tgtggattcg
     2281 cactcctcct gcttacagac caccaaatgc ccctatctta tcaacacttc cggaaactac
     2341 tgttgttaga cgacgaggca ggtcccctag aagaagaact ccctcgcctc gcagacgaag
     2401 gtctcaatcg ccgcgtcgca gaagatctca atctcgggaa tctcaatgtt agtatccctt
     2461 ggactcataa ggtgggaaac tttactgggc tttattcttc tactgtacct gtctttaatc
     2521 ctgagtggca aactccctcc tttcctcgca ttcatttaca ggaggacatt attaatagat
     2581 gtcaacaata tgtgggcccc cttacagtta atgaaagaag gagattaaaa ttaattatgc
     2641 ctgctaggtt ctatcctaac cttaccaaat atttgccctt ggacaaaggc attaaaccat
     2701 attatcctga acatgcagtt aatcattact tcaaaactag gcattattta catactctgt
     2761 ggaaggcggg cattttatat aagagagaaa ctacacgcag cgcctcattt tgtgggtcac
     2821 catattcttg ggaacaagag ctacagcatg ggaggttggt cgtccaaacc tcgacaaggc
     2881 atggggacga atctttctgt tcccaatcct ctgggattct ttcccgatca ccagttggac
     2941 ccggcgttcg gagccaactc aaacaatcca gattgggact tcaaccccaa caaggatcac
     3001 tggccagagg caaatcaggt aggagcggga gcattcgggc cagggttcac cccaccacac
     3061 ggcggtcttt tggggtggag ccctcaggct cagggcctat tgacaacagt gccagtagca
     3121 cctcctcctg cctccaccaa tcggcagtca ggaagacagc ctactcccat ctctccacct
     3181 ctaagagaca gtcatcctca ggccatgcag tggaa
//

LOCUS       FJ032341                3215 bp    DNA     circular VRL 21-SEP-2008
DEFINITION  Hepatitis B virus isolate S529-6 from China, complete genome.
ACCESSION   FJ032341
VERSION     FJ032341.1  GI:202072552
KEYWORDS    .
SOURCE      Hepatitis B virus
  ORGANISM  Hepatitis B virus
            Viruses; Retro-transcribing viruses; Hepadnaviridae;
            Orthohepadnavirus.
REFERENCE   1  (bases 1 to 3215)
  AUTHORS   Liu,Y., Chen,X., Wang,C., Xu,Z., Ren,X., Liang,Z. and Xu,D.
  TITLE     Hepatitis B virus full-length genome isolated from a patient
  JOURNAL   Unpublished
REFERENCE   2  (bases 1 to 3215)
  AUTHORS   Liu,Y., Chen,X., Wang,C., Xu,Z., Ren,X., Liang,Z. and Xu,D.
  TITLE     Direct Submission
  JOURNAL   Submitted (15-AUG-2008) Viral Hepatitis Research Laboratory,
            Institute of Infectious Diseases, The 302 Hospital of PLA, #100 Xi
            Si Huan Middle Road, Beijing 100039, China
FEATURES             Location/Qualifiers
     source          1..3215
                     /organism="Hepatitis B virus"
                     /mol_type="genomic DNA"
                     /serotype="adw1"
                     /isolate="S529-6"
                     /isolation_source="serum from patient with HBV-associated
                     liver cirrhosis"
                     /host="Homo sapiens"
                     /db_xref="taxon:10407"
                     /country="China"
                     /collection_date="21-Sep-2007"
                     /note="genotype: C"
     gene            join(2307..3215,1..1623)
                     /gene="P"
     CDS             join(2307..3215,1..1623)
                     /gene="P"
                     /codon_start=1
                     /product="polymerase"
                     /protein_id="ACH95931.1"
                     /db_xref="GI:202072553"
                     /translation="MPLSYQHFRKLLLLDDEAGPLEEELPRLADEGLNRRVAEDLNLG
                     NLNVSIPWTHKVGNFTGLYSSTVPVFNPEWQTPSFPRIHLQEDIINRCQQYVGPLTVN
                     ERRRLKLIMPARFYPNLTKYLPLDKGIKPYYPEHAVNHYFKTGHYLHTLWKAGILYKR
                     ETTRSASFFGSPYSWEQELQHGRLVVQTSTRHGDESFCSQSSGILSRSPVGPGVRSQL
                     KQSRLGLQPQQGSLARGKSGRSGSIRARVHPTTRRSFGVEPSGSGPIDNSASSTSSCL
                     HQSAVRKTAYSHLSTSKRQSSSGHAVELHNIPPSSARPQSEGPILSCWWLQFRNSKPC
                     SDYCLTHIVNLLEDWGPCTEHGEHNIRIPRTPARVTGGVFLVDKNPHNTTESRLVVDF
                     SQFSRGSTQVSWPKFAVPNLQSLTNLLSSNLSWLSLDVSAAFYHIPLHPAAMPHLLVG
                     SSGLPRYVARLSSTSRNINYQHGTMQDLHDSCSRNLYVSLLLLYKTFGRKLHLYSHPI
                     ILGFRKIPMGVGLSPFLLVQFTSAICSVVRRAFPHCLAFSYMDDVVLGAKSVQHLESL
                     FTAVTNFLLSLGIHLNPNKTKRWGYSLNFMGYVIGCWGTLPQEHIVLKIKQCFRKLPV
                     NRPIDWKVCQRIVGLLGFAAPFTQCGYPALMPLYACIQSKQAFTFSPTYKAFLCKQYL
                     NLYPVARQRSGLCQVFADATPTGWGLAIGHRRMRGAFVAPLPIHTAELLAACFARSRS
                     GAKLIGTDNSVVLSRKYTSFPWLLGCAANWILRGTSFVYVPSALNPADDPSRGRLGLY
                     RPLLHLPFRPTTGRTSLYAVSPSVPSHLPDRVHFASPLHVAWKPP"
     gene            join(2848..3215,1..835)
                     /gene="S"
     CDS             join(2848..3215,1..835)
                     /gene="S"
                     /note="preS1/preS2/S"
                     /codon_start=1
                     /product="large S protein"
                     /protein_id="ACH95932.1"
                     /db_xref="GI:202072554"
                     /translation="MGGWSSKPRQGMGTNLSVPNPLGFFPDHQLDPAFGANSNNPDWD
                     FNPNKDHWPEANQVGAGAFGPGFTPPHGGLLGWSPQAQGLLTTVPVAPPPASTNRQSG
                     RQPTPISPPLRDSHPQAMQWNSTTFHQALLDPRVKGLYFPAGGSSSGTVNPVPTTASP
                     ISSIFSRTGDPAPNMESTTSGFLGPLLVLQAGFFLLTRILTIPQSLDSWWTSLNFLGE
                     APKCPGQNSQSPTSNHSPTSCPPICPGYRWMCLRRFIIFLFILLLCLIFLLVLLDYQG
                     MLPVCPLLPGTSTTSTGPCKTCTIPAQGTSMFPSCCCTKPSDGNCTCIPIPSSWAFAK
                     FLWEWASVRFSWFSLLVPFVQWFVGLSPTVWLSVIWMMWYWGPSLYNILSPFLPLLPI
                     FFCLWVYI"
     CDS             join(3205..3215,1..835)
                     /gene="S"
                     /note="pre-S2/S"
                     /codon_start=1
                     /product="middle S protein"
                     /protein_id="ACH95933.1"
                     /db_xref="GI:202072555"
                     /translation="MQWNSTTFHQALLDPRVKGLYFPAGGSSSGTVNPVPTTASPISS
                     IFSRTGDPAPNMESTTSGFLGPLLVLQAGFFLLTRILTIPQSLDSWWTSLNFLGEAPK
                     CPGQNSQSPTSNHSPTSCPPICPGYRWMCLRRFIIFLFILLLCLIFLLVLLDYQGMLP
                     VCPLLPGTSTTSTGPCKTCTIPAQGTSMFPSCCCTKPSDGNCTCIPIPSSWAFAKFLW
                     EWASVRFSWFSLLVPFVQWFVGLSPTVWLSVIWMMWYWGPSLYNILSPFLPLLPIFFC
                     LWVYI"
     CDS             155..835
                     /gene="S"
                     /note="HBsAg"
                     /codon_start=1
                     /product="S protein"
                     /protein_id="ACH95934.1"
                     /db_xref="GI:202072556"
                     /translation="MESTTSGFLGPLLVLQAGFFLLTRILTIPQSLDSWWTSLNFLGE
                     APKCPGQNSQSPTSNHSPTSCPPICPGYRWMCLRRFIIFLFILLLCLIFLLVLLDYQG
                     MLPVCPLLPGTSTTSTGPCKTCTIPAQGTSMFPSCCCTKPSDGNCTCIPIPSSWAFAK
                     FLWEWASVRFSWFSLLVPFVQWFVGLSPTVWLSVIWMMWYWGPSLYNILSPFLPLLPI
                     FFCLWVYI"
     gene            1374..1838
                     /gene="X"
     CDS             1374..1838
                     /gene="X"
                     /codon_start=1
                     /product="X protein"
                     /protein_id="ACH95935.1"
                     /db_xref="GI:202072557"
                     /translation="MAARVCCQLDPARDVLCLRPVGVESRGRPVSGPFGTLSSPSSSA
                     VPTDHGAHLSLRGLPVCAFSSAGPCALRFTSARRMETTVNAHQVLPKVLYKRTLGLAA
                     MSTTDLEAYFKDCLFKDWEELGEESRLMIFVLGGCRHKLVCSPAPCNFFTSA"
     gene            1814..2452
                     /gene="C"
     CDS             1814..2452
                     /gene="C"
                     /codon_start=1
                     /product="precore/core protein"
                     /protein_id="ACH95936.1"
                     /db_xref="GI:202072558"
                     /translation="MQLFHLCLIISCSCPTVQASKLCLGWLWGMDIDPYKEFGASVEL
                     LSFLPSDFFPSIRDLLDTASALYREALESPEHCSPHHTALRQAILCWGELMNLATWVG
                     SNLEDPASRELVVSYVNVNMGLKIRQLLWFHISCLTFGRETVLEYLVSFGVWIRTPPA
                     YRPPNAPILSTLPETTVVRRRGRSPRRRTPSPRRRRSQSPRRRRSQSRESQC"
     CDS             1901..2452
                     /gene="C"
                     /codon_start=1
                     /product="core protein"
                     /protein_id="ACH95937.1"
                     /db_xref="GI:202072559"
                     /translation="MDIDPYKEFGASVELLSFLPSDFFPSIRDLLDTASALYREALES
                     PEHCSPHHTALRQAILCWGELMNLATWVGSNLEDPASRELVVSYVNVNMGLKIRQLLW
                     FHISCLTFGRETVLEYLVSFGVWIRTPPAYRPPNAPILSTLPETTVVRRRGRSPRRRT
                     PSPRRRRSQSPRRRRSQSRESQC"
ORIGIN      
        1 ctccacaaca ttccaccaag ctctgctaga ccccagagtg aagggcctat actttcctgc
       61 tggtggctcc agttccggaa cagtaaaccc tgttccgact actgcctcac ccatatcgtc
      121 aatcttctcg aggactgggg accctgcacc gaacatggag agcacaacat caggattcct
      181 aggacccctg ctcgtgttac aggcggggtt tttcttgttg acaagaatcc tcacaatacc
      241 acagagtcta gactcgtggt ggacttctct caattttcta ggggaagcac ccaagtgtcc
      301 tggccaaaat tcgcagtccc caacctccaa tcactcacca acctcttgtc ctccaatttg
      361 tcctggctat cgctggatgt gtctgcggcg ttttatcata ttcctcttca tcctgctgct
      421 atgcctcatc ttcttgttgg ttcttctgga ctaccaaggt atgttgcccg tttgtcctct
      481 acttccagga acatcaacta ccagcacggg accatgcaag acctgcacga ttcctgctca
      541 aggaacctct atgtttccct cttgttgctg tacaaaacct tcggacggaa actgcacttg
      601 tattcccatc ccatcatcct gggctttcgc aaaattccta tgggagtggg cctcagtccg
      661 tttctcctgg ttcagtttac tagtgccatt tgttcagtgg ttcgtagggc tttcccccac
      721 tgtttggctt tcagttatat ggatgatgtg gtattggggg ccaagtctgt acaacatctt
      781 gagtcccttt ttaccgctgt taccaatttt cttttgtctt tgggtataca tttgaaccct
      841 aataaaacca aacgttgggg ctactccctt aatttcatgg gatatgtaat tggatgttgg
      901 ggtactttac cgcaagaaca tattgtacta aaaatcaagc aatgttttcg aaaactgcct
      961 gtaaatagac ctattgattg gaaagtatgt cagagaattg tgggtctgtt gggctttgct
     1021 gcccctttta cacaatgtgg ctatcctgcc ttaatgcctt tatatgcatg tatacaatct
     1081 aagcaggctt tcactttctc gccaacttac aaggcctttc tgtgtaaaca atatctgaac
     1141 ctttaccccg ttgcccggca acggtcaggt ctctgccaag tgtttgctga cgcaaccccc
     1201 actggatggg gcttggctat tggccatcgc cgcatgcgtg gagcctttgt ggctcctctg
     1261 ccgatccata ctgcggaact cctagcagct tgttttgctc gcagccggtc tggagcgaaa
     1321 cttatcggaa ccgacaactc tgttgtcctc tctcggaaat acacctcctt tccatggctg
     1381 ctagggtgtg ctgccaactg gatcctgcgc gggacgtcct ttgtctacgt cccgtcggcg
     1441 ttgaatcccg cggacgaccc gtctcggggc cgtttgggac tctatcgtcc ccttcttcat
     1501 ctgccgttcc gaccgaccac ggggcgcacc tctctttacg cggtctcccc gtctgtgcct
     1561 tctcatctgc cggaccgtgt gcacttcgct tcacctctgc acgtcgcatg gaaaccaccg
     1621 tgaacgccca ccaggtcttg cccaaggtct tatataagag gactcttgga ctcgcagcaa
     1681 tgtcaacgac cgaccttgag gcatacttca aagactgttt gtttaaggac tgggaggagt
     1741 tgggggagga gagtaggtta atgatctttg tactaggagg ctgtaggcat aaattggtct
     1801 gttcaccagc accatgcaac tttttcacct ctgcctaatc atctcatgtt catgtcctac
     1861 tgttcaagcc tccaagctgt gccttgggtg gctttggggc atggacattg acccgtataa
     1921 agaatttgga gcttctgtgg agttactctc ttttttgcct tctgacttct ttccttctat
     1981 tcgagatctc ctcgacaccg cctcagctct gtatcgggag gccttagagt ctccggaaca
     2041 ttgttcacct caccatacag cactcaggca agctatcctg tgttggggtg agttgatgaa
     2101 tctggccacc tgggtgggaa gtaatttgga agatccagca tccagggaat tagtagtcag
     2161 ctatgtcaat gttaatatgg gcctaaaaat cagacaacta ctgtggtttc acatttcctg
     2221 tcttactttt ggaagagaaa ctgttcttga gtatttggtg tcttttggag tgtggattcg
     2281 cactcctcct gcttacagac caccaaatgc ccctatctta tcaacacttc cggaaactac
     2341 tgttgttaga cgacgaggca ggtcccctag aagaagaact ccctcgcctc gcagacgaag
     2401 gtctcaatcg ccgcgtcgca gaagatctca atctcgggaa tctcaatgtt agtatccctt
     2461 ggactcataa ggtgggaaac tttactgggc tttattcttc tactgtacct gtctttaatc
     2521 ctgagtggca aactccctcc tttcctcgca ttcatttaca ggaggacatt attaatagat
     2581 gtcaacaata tgtgggcccc cttacagtta atgaaagaag gagattaaaa ttaattatgc
     2641 ctgctaggtt ctatcctaac cttaccaaat atttgccctt ggacaaaggc attaaaccat
     2701 attatcctga acatgcagtt aatcattact tcaaaactgg gcattattta catactctgt
     2761 ggaaggcggg cattctatat aagagagaaa ctacacgcag cgcctcattt tttgggtcac
     2821 catattcttg ggaacaagag ctacagcatg ggaggttggt cgtccaaacc tcgacaaggc
     2881 atggggacga atctttctgt tcccaatcct ctgggattct ttcccgatca ccagttggac
     2941 ccggcgttcg gagccaactc aaacaatcca gattgggact tcaaccccaa caaggatcac
     3001 tggccagagg caaatcaggt aggagcggga gcattcgggc cagggttcac cccaccacac
     3061 ggcggtcttt tggggtggag ccctcaggct cagggcctat tgacaacagt gccagtagca
     3121 cctcctcctg cctccaccaa tcggcagtca ggaagacagc ctactcccat ctctccacct
     3181 ctaagagaca gtcatcctca ggccatgcag tggaa
//

LOCUS       FJ032342                3215 bp    DNA     circular VRL 21-SEP-2008
DEFINITION  Hepatitis B virus isolate S659-2 from China, complete genome.
ACCESSION   FJ032342
VERSION     FJ032342.1  GI:202072560
KEYWORDS    .
SOURCE      Hepatitis B virus
  ORGANISM  Hepatitis B virus
            Viruses; Retro-transcribing viruses; Hepadnaviridae;
            Orthohepadnavirus.
REFERENCE   1  (bases 1 to 3215)
  AUTHORS   Liu,Y., Chen,X., Wang,C., Xu,Z., Ren,X., Liang,Z. and Xu,D.
  TITLE     Hepatitis B virus full-length genome isolated from a patient
  JOURNAL   Unpublished
REFERENCE   2  (bases 1 to 3215)
  AUTHORS   Liu,Y., Chen,X., Wang,C., Xu,Z., Ren,X., Liang,Z. and Xu,D.
  TITLE     Direct Submission
  JOURNAL   Submitted (15-AUG-2008) Viral Hepatitis Research Laboratory,
            Institute of Infectious Diseases, The 302 Hospital of PLA, #100 Xi
            Si Huan Middle Road, Beijing 100039, China
FEATURES             Location/Qualifiers
     source          1..3215
                     /organism="Hepatitis B virus"
                     /mol_type="genomic DNA"
                     /serotype="adw1"
                     /isolate="S659-2"
                     /isolation_source="serum from patient with HBV-associated
                     liver cirrhosis"
                     /host="Homo sapiens"
                     /db_xref="taxon:10407"
                     /country="China"
                     /collection_date="11-Oct-2007"
                     /note="genotype: B"
     gene            join(2307..3215,1..1623)
                     /gene="P"
     CDS             join(2307..3215,1..1623)
                     /gene="P"
                     /codon_start=1
                     /product="polymerase"
                     /protein_id="ACH95938.1"
                     /db_xref="GI:202072561"
                     /translation="MPLSYQHFRKLLLLDEEAGPLEEELPRLADEGLNRRVAEDLNLG
                     NPNVSIPWTHKVGNFTGLYSSTVPCFNPEWQTPSFPDIHLKEDIVDRCKQFVGPLTVN
                     ENRRLKLIMPARFYPNVTKYLPLDKGIKPYYPEHVVNHYFQTRHYLHTLWKAGILYKR
                     ESTRSASFCGSPYSWEQDLQHGRLVFQTSKRHGDKSFCPQSPGILPRSSVGPCIQSQL
                     RKSGLGPQPTQGQLAGRQQGGSGSIRARVHPSTWGTVGVEPSGSEHIHNCASSSSSCL
                     HQSAVRKAAYSRNSTSKGHSSSGHAVELHHFPPNSSRSQSQGTVLSCWWLQFRNTEPC
                     SEHCLYHIVNLIEDWGPCTEHGEHRIRTPRTPARVTGGVFLVDKNPHNTTESRLVVDF
                     SQFSRGNTRVSWPKFAVPNLQSLTNLLSSNLSWLSLDVSAAFYHLPLHPAAMPHLLVG
                     SSGLSRYVARLSSNSRIINNQHRTMQNLHDSCSRKLFVTLMLLYKTYGRKLHLYSHPI
                     ILGFRKIPMGVGLSPFLLAQFTSAICSVVRRAFPHCLAFSYMDDVVLGAKSVQHLESL
                     HAAVTNFLVSLGIHLNPHKTKRWGYSLNFMGYVIGSWGTLPQEHIVHKIKMCFRKLPV
                     NRPIDWKVCQRIVGLLGFAAPFTQCGYPALLPLYACIQAKQAFTFSPTYKTFLRKQYL
                     NLYPVARQRPGLCQVFADATPTGWGLAIGHQRMRGTFVSPLPIHTAELLAACFARSRS
                     GAKLIGTDNSVVLSRKYTSFPWLLGCAANWILRGTSFVYVPSALNPADDPSRGRLGLY
                     RPLLRLPYRPTTGRTSLYADSPSVPSHLPDRVHFASPLHVAWKPP"
     gene            join(2848..3215,1..835)
                     /gene="S"
     CDS             join(2848..3215,1..835)
                     /gene="S"
                     /note="preS1/preS2/S"
                     /codon_start=1
                     /product="large S protein"
                     /protein_id="ACH95939.1"
                     /db_xref="GI:202072562"
                     /translation="MGGWSSKPRKGMGTNLSVPNPLGFFPDHQLDPAFKANSENPDWD
                     RNPHKDNWPDANKVGVGAFGPGFTPPHGGLLGWSPQAQSIFTTVPAAPPPASTNRQLG
                     RQPTPVTPPLRDTHPQATQWNSTTFHQTLQDPRVRALYFPAGGSSSGTLSPAQNTVST
                     TSSISSKTGDPVPNMENIASGLLGPLLVLQAGFFLLTKILTIPQSLDSWWTSLSFLGG
                     TPVCRGQNSQSQISSHSPTCCPPICPGYRWMCLRRFIIFLCILLLCLIFLLVLLDYQG
                     MLPVCPLIPGSSTTSTGPCKTCTTPAQGNSSLPSCCCTKPTDGNCTCIPIPSSWAFAK
                     YLWEWASVRFSWLSLLVPFVQWFVGLSPTVWLSVIWMMWYWGPSLYNILSPFMPLLPI
                     FLCLWVYI"
     misc_feature    join(3205..3215,1..835)
                     /gene="S"
                     /note="nonfunctional middle S protein due to mutation;
                     pre-S2/S"
     CDS             155..835
                     /gene="S"
                     /note="HBsAg"
                     /codon_start=1
                     /product="S protein"
                     /protein_id="ACH95940.1"
                     /db_xref="GI:202072563"
                     /translation="MENIASGLLGPLLVLQAGFFLLTKILTIPQSLDSWWTSLSFLGG
                     TPVCRGQNSQSQISSHSPTCCPPICPGYRWMCLRRFIIFLCILLLCLIFLLVLLDYQG
                     MLPVCPLIPGSSTTSTGPCKTCTTPAQGNSSLPSCCCTKPTDGNCTCIPIPSSWAFAK
                     YLWEWASVRFSWLSLLVPFVQWFVGLSPTVWLSVIWMMWYWGPSLYNILSPFMPLLPI
                     FLCLWVYI"
     gene            1374..1838
                     /gene="X"
     CDS             1374..1838
                     /gene="X"
                     /codon_start=1
                     /product="X protein"
                     /protein_id="ACH95941.1"
                     /db_xref="GI:202072564"
                     /translation="MAARLCCQLDPARDVLCLRPVGAESRGRPLPGPLGALPPASPPA
                     VPTDHGAHLSLRGLPVCAFSSAGPCALRFTSARRMETTVIAHRNLPKVLHQRTLGLSA
                     MSTTDLEAYFKDCVFTEWEELGEEMRLKVFVLGGCRHKLVCSPAPCNFFTSA"
     gene            1814..2452
                     /gene="C"
     misc_feature    1814..2452
                     /gene="C"
                     /note="nonfunctional precore/core protein due to mutation"
     CDS             1901..2452
                     /gene="C"
                     /codon_start=1
                     /product="core protein"
                     /protein_id="ACH95942.1"
                     /db_xref="GI:202072565"
                     /translation="MDIDPYKEFGASAELISFLPSDFFPNIRDLLDTASALYREALES
                     PEHCSPHHTALRQAILCWGELMNLATWVGGNLQDQASRDLVVNYVNVNMGLKLRQILW
                     FHISCLTFGRDTVLEYLVSFGVWIRTPPAYRPPNAPILSALPETTVIRRRGRSPRRRT
                     PSPRRRRSQSPRRRRSQSRESQC"
ORIGIN      
        1 ctccaccact ttccaccaaa ctcttcaaga tcccagagtc agggcactgt actttcctgc
       61 tggtggctcc agttcaggaa cactgagccc tgctcagaac actgtctcta ccacatcgtc
      121 aatctcatcg aagactgggg accctgtacc gaacatggag aacatcgcat caggactcct
      181 aggacccctg ctcgtgttac aggcggggtt tttcttgttg acaaaaatcc tcacaatacc
      241 acagagtcta gactcgtggt ggacttctct cagttttcta gggggaacac ccgtgtgtcg
      301 tggccaaaat tcgcagtccc aaatctccag tcactcacca acctgttgtc ctccaatttg
      361 tcctggttat cgctggatgt gtctgcggcg ttttatcatc ttcctctgca tcctgctgct
      421 atgcctcatc ttcttgttgg ttcttctgga ctatcaaggt atgttgcccg tttgtcctct
      481 aattccagga tcatcaacaa ccagcaccgg accatgcaaa acctgcacga ctcctgctca
      541 aggaaactct tcgttaccct catgttgctg tacaaaacct acggacggaa actgcacctg
      601 tattcccatc ccatcatctt gggctttcgc aaaataccta tgggagtggg cctcagtccg
      661 tttctcttgg ctcagtttac tagtgccatt tgttcagtgg ttcgtagggc tttcccccac
      721 tgtctggctt tcagttatat ggatgatgtg gtattggggg ccaagtctgt acaacatctt
      781 gagtcccttc atgccgctgt taccaatttt cttgtgtctt tgggtataca tctaaaccct
      841 cacaaaacaa aaagatgggg atattccctt aactttatgg gatatgtaat tgggagttgg
      901 ggcacattgc cacaagaaca tattgtacac aaaatcaaaa tgtgttttag gaaacttcct
      961 gtaaacaggc ctattgattg gaaagtatgt caacgaattg tgggtctttt ggggtttgcc
     1021 gcccctttta cgcaatgtgg atatcctgct ttactgcctt tatatgcatg tatacaagca
     1081 aaacaggctt ttactttctc gccaacttac aaaacctttc tgcgtaaaca gtatctgaac
     1141 ctttaccccg ttgctcggca acggcctggt ctgtgccaag tgtttgctga cgcaaccccc
     1201 actggttggg gcttggccat cggccatcag cgcatgcgtg gcacctttgt gtctcctctg
     1261 ccgatccata ctgcggaact cctagcagct tgttttgctc gcagccggtc tggggcgaaa
     1321 ctcatcggga ctgacaattc tgtcgtgctc tcccgcaagt atacatcctt tccatggctg
     1381 ctaggctgtg ctgccaactg gatcctgcgc gggacgtcct ttgtttacgt cccgtcggcg
     1441 ctgaatcccg cggacgaccc ctcccggggc cgcttggggc tctaccgccc gcttctccgc
     1501 ctgccgtacc gaccgaccac ggggcgcacc tctctttacg cggactcccc gtctgtgcct
     1561 tctcatctgc cggaccgtgt gcacttcgct tcacctctgc acgtcgcatg gaaaccaccg
     1621 tgatcgccca ccggaacttg cccaaggtct tgcatcagag gactcttgga ctttctgcaa
     1681 tgtcaacgac cgaccttgag gcatacttca aagactgtgt gtttactgag tgggaggagt
     1741 tgggggagga gatgaggtta aaggtctttg tattaggagg ctgtaggcat aaattggtgt
     1801 gctcaccagc accatgcaac tttttcacct ctgcctaatc atctcttgtt catgtcctac
     1861 tgttcaagcc tccaagctgt gccttgggtg gctttagggc atggacatcg acccgtataa
     1921 agaatttgga gcctctgcgg agttaatctc ttttttgcct tctgacttct ttcctaatat
     1981 tcgagatctc ctcgacaccg cctctgctct gtatcgggag gccttagagt ctccggaaca
     2041 ttgttcacct caccatacgg cactcaggca agctattctg tgttggggtg agttgatgaa
     2101 cctagccacc tgggtgggag gtaatttgca agatcaagca tccagggatt tagtagtcaa
     2161 ctatgtcaac gttaatatgg gcctaaaact cagacaaata ttgtggtttc acatttcctg
     2221 tcttactttt gggagagata ctgttcttga atatttggtg tcttttggag tgtggattcg
     2281 cactcctcct gcatatagac caccaaatgc ccctatctta tcagcacttc cggaaactac
     2341 tgttattaga cgaagaggca ggtcccctag aagaagaact ccctcgcctc gcagacgaag
     2401 gtctcaatcg ccgcgtcgca gaagatctca atctcgggaa tcccaatgtt agtattcctt
     2461 ggactcataa ggtgggaaac tttacggggc tttattcttc tacggtacct tgctttaatc
     2521 ctgaatggca aactccttct tttcctgaca ttcatttgaa ggaggacatt gttgatagat
     2581 gtaagcaatt tgtggggccc cttacagtaa atgaaaatag gagactaaaa ttaattatgc
     2641 ctgctaggtt ttatccaaat gttactaaat atttgccctt agataaagga atcaaacctt
     2701 attatccaga gcatgtagtt aatcattact tccagacgag acattattta cacactcttt
     2761 ggaaggcggg tatcttatat aaaagagagt ccacacgtag cgcctcattt tgcgggtcac
     2821 catattcttg ggaacaagat ctacagcatg ggaggttggt cttccaaacc tcgaaaaggc
     2881 atggggacaa atctttctgt ccccaatccc ctgggattct tccccgatca tcagttggac
     2941 cctgcattca aagccaactc agaaaatccg gattgggacc gcaacccaca caaggacaac
     3001 tggccggacg ccaacaaggt gggagtggga gcattcgggc cagggttcac ccctccacat
     3061 gggggactgt tggggtggag ccctcaggct cagagcatat tcacaactgt gccagcagct
     3121 cctcctcctg cctccaccaa tcggcagtta ggaaggcagc ctactcccgt aactccacct
     3181 ctaagggaca ctcatcctca ggccacgcag tggaa
//

LOCUS       FJ032343                3209 bp    DNA     circular VRL 21-SEP-2008
DEFINITION  Hepatitis B virus isolate S659-4 from China, complete genome.
ACCESSION   FJ032343
VERSION     FJ032343.1  GI:202072566
KEYWORDS    .
SOURCE      Hepatitis B virus
  ORGANISM  Hepatitis B virus
            Viruses; Retro-transcribing viruses; Hepadnaviridae;
            Orthohepadnavirus.
REFERENCE   1  (bases 1 to 3209)
  AUTHORS   Liu,Y., Chen,X., Wang,C., Xu,Z., Ren,X., Liang,Z. and Xu,D.
  TITLE     Hepatitis B virus full-length genome isolated from a patient
  JOURNAL   Unpublished
REFERENCE   2  (bases 1 to 3209)
  AUTHORS   Liu,Y., Chen,X., Wang,C., Xu,Z., Ren,X., Liang,Z. and Xu,D.
  TITLE     Direct Submission
  JOURNAL   Submitted (15-AUG-2008) Viral Hepatitis Research Laboratory,
            Institute of Infectious Diseases, The 302 Hospital of PLA, #100 Xi
            Si Huan Middle Road, Beijing 100039, China
FEATURES             Location/Qualifiers
     source          1..3209
                     /organism="Hepatitis B virus"
                     /mol_type="genomic DNA"
                     /serotype="adrq+"
                     /isolate="S659-4"
                     /isolation_source="serum from patient with HBV-associated
                     liver cirrhosis"
                     /host="Homo sapiens"
                     /db_xref="taxon:10407"
                     /country="China"
                     /collection_date="11-Oct-2007"
                     /note="genotype: C"
     gene            join(2301..3209,1..1617)
                     /gene="P"
     CDS             join(2301..3209,1..1617)
                     /gene="P"
                     /note="two aa deletion"
                     /codon_start=1
                     /product="polymerase"
                     /protein_id="ACH95943.1"
                     /db_xref="GI:202072567"
                     /translation="MPLSYQHFRKLLLLDEEAGPLEEELPRLADEGLNRRVAEDLNLG
                     NPNVSIPWTHKVGNFTGLYSSTVPCFNPEWQTPSFPDIHLKEDIVDRCKQFVGPLTVN
                     ENRRLKLIMPARFYPNVTKYLPLDKGIKPYYPEHVVNHYFKTRHYLHTLWKAGILYKR
                     ETTHSASFCGSPYSWEQELQHGRLVFQTSTRHGDKSFCSQSSGILSRSPVGPGIRSQL
                     KQSRLGLQPQQGSLARGKSGRSGSIRARVHPTTRRSFGVEPSGSGHTDNSASSTSSCL
                     HQSAVRKTAYSHLSTSKRQSSSGHAVELHNIPPSSSRPQSEGPSCWWLQFRNSKPCSD
                     YCLTHIVNFLEDWGPCTEHGEHNIRIPRTPARVTGGVFLVDKNPHNTTESRLVVDFSQ
                     FSRGSTHVSWPKFAVPNLQSLTNLLSSNLSWLSLDVSAAFYHIPLHPAAMPHLLVGSS
                     GLSRYVARLSSTSRNINYQHGTMQDLHDSCSRNLYVSLMLLYKTFGRKLHLYSHPIIL
                     GFRKIPMGVGLSPFLLAQFTSAICSVVRRAFPHCLAFSYMDDVVLGAKSVQHLESLYT
                     AITNFLVSLGIHLNPNKTKRWGYSLNFMGYVIGSWGTLPQEHIVLKLKQCFRKLPVNR
                     PIDWKVCQRIVGLLGFAAPFTQCGYPALMPLYACIQSKQAFTFSPTYKAFLCKQYLNL
                     YPVARQRSGLCQVFADATPTGWGLAIGHRRMRGTFVAPLPIHTAELLAACFARSRSGA
                     KLIGTDNSVVLSRKYTSFPWLLGCAANWILRGTSFVYVPSALNPADDPSRGRLGLYRP
                     LLHLPFRPTTGRTSLYAVSPSVPSHLPDRVHFASPLHVAWRPP"
     gene            join(2842..3209,1..829)
                     /gene="S"
     CDS             join(2842..3209,1..829)
                     /gene="S"
                     /note="preS1/preS2/S; two aa deletion"
                     /codon_start=1
                     /product="large S protein"
                     /protein_id="ACH95944.1"
                     /db_xref="GI:202072568"
                     /translation="MGGWSSKPRQGMGTNLSVPNPLGFFPDHQLDPAFGANSNNPDWD
                     FNPNKDHWPEANQVGAGAFGPGFTPPHGGLLGWSPQAQGILTTVPVAPPPASTNRQSG
                     RQPTPISPPLRDSHPQAMQWNSTTFHQALLDPRVRGLPAGGSSSGTVNPVPTTASPIS
                     SIFSRTGDPAPNMESTTSGFLGPLLVLQAGFFLLTRILTIPQSLDSWWTSLNFLGGAP
                     TCPGRNSQSQTSNHSPTSCPPTCPGYRLMCLRRFIIFLFILLLCLIFLLALLDYQGML
                     PVCPLLPGTSTTSTGPCKTCTIPAQGTSMFPSCCCTKPSDGNCTCIPIPSSWAFARFL
                     WEWASVRFSWLSLLVPFVQWFVGLSPTVWLSVIWMMWYWGPSLYNILSPFIPLLLIFL
                     CLWVYI"
     CDS             join(3199..3209,1..829)
                     /gene="S"
                     /note="pre-S2/S"
                     /codon_start=1
                     /product="middle S protein"
                     /protein_id="ACH95947.1"
                     /db_xref="GI:202072571"
                     /translation="MQWNSTTFHQALLDPRVRGLPAGGSSSGTVNPVPTTASPISSIF
                     SRTGDPAPNMESTTSGFLGPLLVLQAGFFLLTRILTIPQSLDSWWTSLNFLGGAPTCP
                     GRNSQSQTSNHSPTSCPPTCPGYRLMCLRRFIIFLFILLLCLIFLLALLDYQGMLPVC
                     PLLPGTSTTSTGPCKTCTIPAQGTSMFPSCCCTKPSDGNCTCIPIPSSWAFARFLWEW
                     ASVRFSWLSLLVPFVQWFVGLSPTVWLSVIWMMWYWGPSLYNILSPFIPLLLIFLCLW
                     VYI"
     CDS             149..829
                     /gene="S"
                     /note="HBsAg"
                     /codon_start=1
                     /product="S protein"
                     /protein_id="ACH95948.1"
                     /db_xref="GI:202072572"
                     /translation="MESTTSGFLGPLLVLQAGFFLLTRILTIPQSLDSWWTSLNFLGG
                     APTCPGRNSQSQTSNHSPTSCPPTCPGYRLMCLRRFIIFLFILLLCLIFLLALLDYQG
                     MLPVCPLLPGTSTTSTGPCKTCTIPAQGTSMFPSCCCTKPSDGNCTCIPIPSSWAFAR
                     FLWEWASVRFSWLSLLVPFVQWFVGLSPTVWLSVIWMMWYWGPSLYNILSPFIPLLLI
                     FLCLWVYI"
     gene            1368..1832
                     /gene="X"
     CDS             1368..1832
                     /gene="X"
                     /codon_start=1
                     /product="X protein"
                     /protein_id="ACH95945.1"
                     /db_xref="GI:202072569"
                     /translation="MAARVCCQLDPARDVLCLRPLGAESRGRPVSGPFGTLSSPSSSA
                     VPADHGAHLSLRGLPVCAFSSAGPCALRLTSARRMETTVNAHQVLPKVLYKRTLGLPA
                     MSTTDLEAYFKDCLFKDWEELGEEIRLMIFVLGGCRHKLVCSPAPCNFFTSA"
     gene            1808..2446
                     /gene="C"
     misc_feature    1808..2446
                     /gene="C"
                     /note="nonfunctional precore/core protein due to mutation"
     CDS             1895..2446
                     /gene="C"
                     /codon_start=1
                     /product="core protein"
                     /protein_id="ACH95946.1"
                     /db_xref="GI:202072570"
                     /translation="MDIDPYKEFGASAELISFLPSDFFPNIRDLLDTASALYREALES
                     PEHCSPHHTALRQAILCWGELMNLATWVGGNLQDQASRDLVVNYVNVNMGLKLRQILW
                     FHISCLTFGRDTVLEYLVSFGVWIRTPPAYRPPNAPILSTLPETTVIRRRGRSPRRRT
                     PSPRRRRSQSPRRRRSQSRESQC"
ORIGIN      
        1 ctccacaaca ttccaccaag ctcttctaga ccccagagtg aggggccttc ctgctggtgg
       61 ctccagttcc ggaacagtaa accctgttcc gactactgcc tcacccatat cgtcaatttt
      121 ctcgaggact ggggaccctg caccgaacat ggagagcaca acatcaggat tcctaggacc
      181 cctgctcgtg ttacaggcgg ggtttttctt gttgacaaga atcctcacaa taccacagag
      241 tctagactcg tggtggactt ctctcaattt tctaggggga gcacccacgt gtcctggccg
      301 aaattcgcag tcccaaacct ccaatcactc accaacctct tgtcctccaa cttgtcctgg
      361 ctatcgcttg atgtgtctgc ggcgttttat catattcctc ttcatcctgc tgctatgcct
      421 catcttcttg ttggctcttc tggactatca aggtatgttg cccgtttgtc ctctacttcc
      481 aggaacatca actaccagca cgggaccatg caagacctgc acgattcctg ctcaaggaac
      541 ctctatgttt ccctcatgtt gctgtacaaa accttcggac ggaaactgca cttgtattcc
      601 catcccatca tcctgggctt tcgcaagatt cctatgggag tgggcctcag tccgtttctc
      661 ctggctcagt ttactagtgc catttgttca gtggttcgta gggctttccc ccactgtttg
      721 gctttcagtt atatggatga tgtggtattg ggggccaagt ctgtacaaca tcttgagtcc
      781 ctttataccg ctattactaa ttttcttgtg tctttgggta tacatttgaa ccctaataaa
      841 accaaacgtt ggggctactc ccttaacttc atgggatatg taattggaag ttggggtact
      901 ttaccgcaag aacatattgt actaaaactc aagcaatgtt ttagaaaatt gcctgtaaat
      961 agacctattg attggaaagt atgtcagaga attgtgggtc ttttgggctt tgctgcccct
     1021 tttacacaat gtggctatcc tgccttaatg cctttatatg catgtataca atctaagcag
     1081 gctttcactt tctcgccaac ttacaaggcc tttctgtgta aacaatatct gaacctttac
     1141 cccgttgccc ggcaacggtc aggtctctgc caagtgtttg ctgacgcaac ccccactggc
     1201 tggggcttgg ctattggcca tcgccgcatg cgtggaacct ttgtggctcc tctgccgatc
     1261 catactgcgg aactcctagc agcttgtttt gctcgcagcc ggtctggagc aaaacttatc
     1321 ggcaccgaca actctgttgt cctctctcgg aagtacacct cctttccatg gctgctcggg
     1381 tgtgctgcca actggatcct gcgcgggacg tcctttgttt acgtcccctc ggcgctgaat
     1441 cccgcggacg acccgtctcg gggccgtttg ggactctatc gtccccttct tcatctgccg
     1501 ttccggccga ccacggggcg cacctctctt tacgcggtct ccccgtctgt gccttctcat
     1561 ctgccggacc gtgtgcactt cgcctcacct ctgcacgtcg catggagacc accgtgaacg
     1621 cccaccaggt cttgcccaag gtcttatata agaggactct tggactccca gcaatgtcaa
     1681 cgaccgacct tgaggcatac ttcaaagact gtttgtttaa ggactgggag gagttggggg
     1741 aggagattag gttaatgatc tttgtactag gaggctgtag gcataaattg gtctgttcac
     1801 cagcaccatg caactttttc acctctgcct aatcatctct tgttcatgtc ctactgttca
     1861 agcctccaag ctgtgccttg ggtggcttta gggcatggac atcgacccgt ataaagaatt
     1921 tggagcctct gcggagttaa tctctttttt gccttctgac ttctttccta atattcgaga
     1981 tctcctcgac accgcctctg ctctgtatcg ggaggcctta gagtctccgg aacattgttc
     2041 acctcaccat acggcactca ggcaagctat tctgtgttgg ggtgagttga tgaacctagc
     2101 cacctgggtg ggaggtaatt tgcaagatca agcatccagg gatttagtag tcaactatgt
     2161 caacgttaat atgggcctaa aactcagaca aatattgtgg tttcacattt cctgtcttac
     2221 ttttgggaga gatactgttc ttgaatattt ggtgtctttt ggagtgtgga ttcgcactcc
     2281 tcctgcatat agaccaccaa atgcccctat cttatcaaca cttccggaaa ctactgttat
     2341 tagacgaaga ggcaggtccc ctagaagaag aactccctcg cctcgcagac gaaggtctca
     2401 atcgccgcgt cgcagaagat ctcaatctcg ggaatcccaa tgttagtatt ccttggactc
     2461 ataaggtggg aaactttacg gggctttatt cttctacggt accttgcttt aatcctgaat
     2521 ggcaaactcc ttcttttcct gacattcatt tgaaggagga cattgttgat agatgtaagc
     2581 aatttgtggg gccccttaca gtaaatgaaa ataggagact aaaattaatt atgcctgcta
     2641 ggttttatcc aaatgttact aaatatttgc ccttagataa aggaatcaaa ccttattatc
     2701 cagagcatgt agttaatcat tacttcaaaa ccaggcatta tttacatact ctgtggaagg
     2761 ctggcattct atataagaga gaaactacac acagcgcctc attctgtggg tcaccatatt
     2821 cttgggaaca agagctacag catgggaggt tggtcttcca aacctcgaca aggcatgggg
     2881 acaaatcttt ctgttcccaa tcctctggga ttctttcccg atcaccagtt ggacccggca
     2941 ttcggagcca actcaaacaa tccagattgg gacttcaacc ccaacaagga tcactggcca
     3001 gaggcaaatc aggtaggagc gggagcattc gggccagggt tcaccccacc acacggcggt
     3061 cttttggggt ggagccctca ggctcagggc atactgacaa cagtgccagt agcacctcct
     3121 cctgcctcca ccaatcggca gtcaggaaga cagcctactc ccatctctcc acctctaaga
     3181 gacagtcatc ctcaggccat gcagtggaa
//

LOCUS       FJ032344                3215 bp    DNA     circular VRL 21-SEP-2008
DEFINITION  Hepatitis B virus isolate S659-5 from China, complete genome.
ACCESSION   FJ032344
VERSION     FJ032344.1  GI:202072573
KEYWORDS    .
SOURCE      Hepatitis B virus
  ORGANISM  Hepatitis B virus
            Viruses; Retro-transcribing viruses; Hepadnaviridae;
            Orthohepadnavirus.
REFERENCE   1  (bases 1 to 3215)
  AUTHORS   Liu,Y., Chen,X., Wang,C., Xu,Z., Ren,X., Liang,Z. and Xu,D.
  TITLE     Hepatitis B virus full-length genome isolated from a patient
  JOURNAL   Unpublished
REFERENCE   2  (bases 1 to 3215)
  AUTHORS   Liu,Y., Chen,X., Wang,C., Xu,Z., Ren,X., Liang,Z. and Xu,D.
  TITLE     Direct Submission
  JOURNAL   Submitted (15-AUG-2008) Viral Hepatitis Research Laboratory,
            Institute of Infectious Diseases, The 302 Hospital of PLA, #100 Xi
            Si Huan Middle Road, Beijing 100039, China
FEATURES             Location/Qualifiers
     source          1..3215
                     /organism="Hepatitis B virus"
                     /mol_type="genomic DNA"
                     /serotype="adw1"
                     /isolate="S659-5"
                     /isolation_source="serum from patient with HBV-associated
                     liver cirrhosis"
                     /host="Homo sapiens"
                     /db_xref="taxon:10407"
                     /country="China"
                     /collection_date="11-Oct-2007"
                     /note="genotype: B"
     gene            join(2307..3215,1..1623)
                     /gene="P"
     CDS             join(2307..3215,1..1623)
                     /gene="P"
                     /codon_start=1
                     /product="polymerase"
                     /protein_id="ACH95949.1"
                     /db_xref="GI:202072574"
                     /translation="MPLSYQHFRNILLLDKDAGPLEEELPRLADQGLNRRVAEDLGLG
                     NLNVSIPWTHKVGNFTGLYSSTVPCFNPNWQTPSFPNIHLQEDIVDRCKQFVGPLTVN
                     EKRRLKLIMPARFYPKATKYLPLDKGIKPYYPEYVVNHYFQTRHYLHTLWKAGILYKR
                     ESTRSASFCGSPYSWEQDLQHGRLVFQTSRRHGDKSFCPQSPGILPLSSVGPCIQSQL
                     RKSRLGPQPAQGQLAGRQQGGSGSIRARVHPSSWGTVGVEPSGSGPAHNCASSSSSCL
                     HQSAVRKAAYSLISTSKGHSSSGHSVELHHFPPNSSRSQSQGPVPSCWWLQFRNSEPC
                     SEYCLCHIVNLIEDWGPCTEHGEHHIRTPRTPARVTGGVFLVDKNPHNTTESRLVVDF
                     SQFSRGNTRVSWPKFAVPNLQSLTNLLSSNLSWLSLDVSAAFYHLPLHPAAMPHLLVG
                     SSGLSRYVARLSSNSRIINNQHRTMQNLHDSCSRKLFASLMLLYKTYGRKLHLYSHPI
                     ILGFRKIPMGVGLSPFLLAQFTSAICSVVRRAFPHCLAFSYMDDVVLGAKSVQHLESL
                     HAAVTNFLVSLGIHLNPHKTKRWGYSLNFMGYVIGSWGTLPQEHIVHKIKMCFRKLPV
                     NRPIDWKVCQRIVGLLGFAAPFTQCGYPALLPLYACIQAKQAFTFSPTYKTFLRKQYL
                     NLYPVARQRPGLCQVFADATPTGWGLAIGHQRMRGTFVSPLPIHTAELLAACFARSRS
                     GAKLIGTDNSVVLSRKYTSFPWLLGCAANWILRGTSFVYVPSALNPADDPSRGRLGLY
                     RPLLRLPYRPTTGRTSLYADSPSVPSHLPDRVHFASPLHVAWKPP"
     gene            join(2848..3215,1..835)
                     /gene="S"
     CDS             join(2848..3215,1..835)
                     /gene="S"
                     /note="preS1/preS2/S"
                     /codon_start=1
                     /product="large S protein"
                     /protein_id="ACH95950.1"
                     /db_xref="GI:202072575"
                     /translation="MGGWSSKPREGMGTNLSVPNPLGFFPYHQLDPAFKANSENPDWD
                     LNPHKDNWPDANKAGVGAFGPGFTPPHGGLLGWSPQAQGLLTTVPAAPPPASTNRQSG
                     RQPTPLSPPLRDTHPQAIQWNSTTFHQTLQDPRVRALYLPAGGSSSGTVSPAQNTVSA
                     ISSILSKTGDPVPNMENITSGLLGPLLVLQAGFFSLTKILTIPQSLDSWWTSLSFLGG
                     TPVCRGQNSQSQISSHSPTCCPPICPGYRWMCLRRFIIFLCILLLCLIFLLVLLDYQG
                     MLPVCPLIPGSSTTSTGPCKTCTTPAQGNSSLPSCCCTKPTDGNCTCIPIPSSWAFAK
                     YLWEWASVRFSWLSLLVPFVQWFVGLSPTVWLSVIWMMWYWGPSLYNILSPFMPLLPI
                     FLCLWVYI"
     misc_feature    join(3205..3215,1..835)
                     /gene="S"
                     /note="nonfunctional middle S protein due to mutation;
                     pre-S2/S"
     CDS             155..835
                     /gene="S"
                     /note="HBsAg"
                     /codon_start=1
                     /product="S protein"
                     /protein_id="ACH95951.1"
                     /db_xref="GI:202072576"
                     /translation="MENITSGLLGPLLVLQAGFFSLTKILTIPQSLDSWWTSLSFLGG
                     TPVCRGQNSQSQISSHSPTCCPPICPGYRWMCLRRFIIFLCILLLCLIFLLVLLDYQG
                     MLPVCPLIPGSSTTSTGPCKTCTTPAQGNSSLPSCCCTKPTDGNCTCIPIPSSWAFAK
                     YLWEWASVRFSWLSLLVPFVQWFVGLSPTVWLSVIWMMWYWGPSLYNILSPFMPLLPI
                     FLCLWVYI"
     gene            1374..1838
                     /gene="X"
     CDS             1374..1838
                     /gene="X"
                     /codon_start=1
                     /product="X protein"
                     /protein_id="ACH95952.1"
                     /db_xref="GI:202072577"
                     /translation="MAARLCCQLDPARDVLCLRPVGAESRGRPLPGPLGALPPASPPA
                     VPTDHGAHLSLRGLPVCAFSSAGPCALRFTSARRMETTVIAHRNLPKVLHQRTLGLSA
                     MSTTDLEAYFKDCVFTEWEELGEEMRLKVFVLGGCRHKLVCSPAPCNFFTSA"
     gene            1814..2452
                     /gene="C"
     misc_feature    1814..2452
                     /gene="C"
                     /note="nonfunctional precore/core protein due to mutation"
     CDS             1901..2452
                     /gene="C"
                     /codon_start=1
                     /product="core protein"
                     /protein_id="ACH95953.1"
                     /db_xref="GI:202072578"
                     /translation="MDIDPYKEFGASAELLSFLPSDFFPSIRDLLDTASALFREALES
                     PEHCSPHHTALRQAILCWGELMNLATWVGSNLEDPASRELVVGYVNVNMGIKLRQLLW
                     FHISCLTFGRETVLEYLVSFGVWIRTPPAYRPANAPILSTLPEHTVVRQRRRSPGRRT
                     PSPRRPRSKSPRRRRSRSRESQC"
ORIGIN      
        1 ctccaccact ttccaccaaa ctcttcaaga tcccagagtc agggccctgt accttcctgc
       61 tggtggctcc agttcaggaa cagtgagccc tgctcagaat actgtctctg ccatatcgtc
      121 aatcttatcg aagactgggg accctgtacc gaacatggag aacatcacat caggactcct
      181 aggacccctg ctcgtgttac aggcggggtt tttctcgttg acaaaaatcc tcacaatacc
      241 acagagtcta gactcgtggt ggacttctct cagttttcta gggggaacac ccgtgtgtcg
      301 tggccaaaat tcgcagtccc aaatctccag tcactcacca acctgttgtc ctccaatttg
      361 tcctggttat cgctggatgt gtctgcggcg ttttatcatc ttcctctgca tcctgctgct
      421 atgcctcatc ttcttgttgg ttcttctgga ctatcaaggt atgttgcccg tttgtcctct
      481 aattccagga tcatcaacaa ccagcaccgg accatgcaaa acctgcacga ctcctgctca
      541 aggaaactct tcgcttccct catgttgctg tacaaaacct acggacggaa actgcacctg
      601 tattcccatc ccatcatctt gggctttcgc aaaataccta tgggagtggg cctcagtccg
      661 tttctcttgg ctcagtttac tagtgccatt tgttcagtgg ttcgtagggc tttcccccac
      721 tgtctggctt tcagttatat ggatgatgtg gtattggggg ccaagtctgt acaacatctt
      781 gagtcccttc atgccgctgt taccaatttt cttgtgtctt tgggtataca tctaaaccct
      841 cacaaaacaa aaagatgggg atattccctt aactttatgg gatatgtaat tgggagttgg
      901 ggcacattgc cacaagaaca tattgtacac aaaatcaaaa tgtgttttag gaaacttcct
      961 gtaaacaggc ctattgattg gaaagtatgt caacgaattg tgggtctttt ggggtttgcc
     1021 gcccctttta cgcaatgtgg atatcctgct ttactgcctt tatatgcatg tatacaagca
     1081 aaacaggctt ttactttctc gccaacttac aaaacctttc tgcgtaaaca gtatctgaac
     1141 ctttaccccg ttgctcggca acggcctggt ctgtgccaag tgtttgctga cgcaaccccc
     1201 actggttggg gcttggccat cggccatcag cgcatgcgtg gcacctttgt gtctcctctg
     1261 ccgatccata ctgcggaact cctagcagct tgttttgctc gcagccggtc tggggcgaaa
     1321 ctcatcggga ctgacaattc tgtcgtgctc tcccgcaagt atacatcctt tccctggctg
     1381 ctaggctgtg ctgccaactg gatcctgcgc gggacgtcct ttgtttacgt cccgtcggcg
     1441 ctgaatcccg cggacgaccc ctcccggggc cgcttggggc tctaccgccc gcttctccgc
     1501 ctgccgtacc gaccgaccac ggggcgcacc tctctttacg cggactcccc gtctgtgcct
     1561 tctcatctgc cggaccgtgt gcacttcgct tcacctctgc acgtcgcatg gaaaccaccg
     1621 tgatcgccca ccggaacttg cccaaggtct tgcatcagag gactcttgga ctttctgcaa
     1681 tgtcaacgac cgaccttgag gcatacttca aagactgtgt gtttactgag tgggaggagt
     1741 tgggggagga gatgaggtta aaggtctttg tattaggagg ctgtaggcat aaattggtgt
     1801 gctcaccagc accatgcaac tttttcacct ctgcctaatc atctcctgtt catgtcctac
     1861 ttttcaagcc tccaagctgt gccttgggtg gctttagggc atggacattg acccgtataa
     1921 agaatttgga gcttctgcgg agttactctc ttttttgcct tctgacttct ttccttctat
     1981 tcgagatctc ctcgacaccg cctctgctct gtttcgggag gccttagagt ctccggaaca
     2041 ttgttcacct caccatacgg cactcaggca agctattcta tgttggggtg agttgatgaa
     2101 tctagccacc tgggtgggaa gtaatttgga agatccagca tccagggaat tagtagtcgg
     2161 ctatgtcaac gttaatatgg gcataaaact cagacaacta ttgtggtttc acatttcctg
     2221 tcttactttt gggagagaaa ctgttcttga atatttggtg tcttttggag tgtggattcg
     2281 cactcctcct gcatatagac cagcaaatgc ccctatctta tcaacacttc cggaacatac
     2341 tgttgttaga caaagacgca ggtcccctgg aagaagaact ccctcgcctc gcagaccaag
     2401 gtctaaatcg ccgcgtcgca gaagatctcg gtctcgggaa tctcaatgtt agtattcctt
     2461 ggacacataa ggtgggaaac tttacggggc tttattcttc tacggtaccg tgctttaatc
     2521 ctaattggca aactccttct tttcctaaca ttcatttgca ggaggacatt gttgatagat
     2581 gtaagcaatt tgtggggccc cttacagtaa atgaaaaaag gagactaaaa ttaattatgc
     2641 ctgctaggtt ttatcccaag gctactaaat atttgccctt agataaaggg atcaaaccgt
     2701 attatccaga gtatgtagtt aatcattact tccagacgcg acattattta cacactcttt
     2761 ggaaggcggg gattttatat aaaagagagt ccacacgtag cgcctcattt tgtgggtcac
     2821 catattcttg ggaacaagat ctacagcatg ggaggttggt cttccaaacc tcgagaaggc
     2881 atggggacaa atctttctgt ccccaatccc ctgggattct tcccttatca tcagttggac
     2941 cctgcattca aagccaactc agaaaatcca gattgggacc tcaacccgca caaggacaac
     3001 tggccggacg ccaacaaggc gggagtggga gcattcgggc cagggttcac ccctcctcat
     3061 gggggactgt tggggtggag ccctcaggct cagggcctgc tcacaactgt gccagcagct
     3121 cctcctcctg cctccaccaa tcggcagtca ggaaggcagc ctactccctt atctccacct
     3181 ctaagggaca ctcatcctca ggccattcag tggaa
//

LOCUS       FJ032345                3215 bp    DNA     circular VRL 21-SEP-2008
DEFINITION  Hepatitis B virus isolate S696-3 from China, complete genome.
ACCESSION   FJ032345
VERSION     FJ032345.1  GI:202072579
KEYWORDS    .
SOURCE      Hepatitis B virus
  ORGANISM  Hepatitis B virus
            Viruses; Retro-transcribing viruses; Hepadnaviridae;
            Orthohepadnavirus.
REFERENCE   1  (bases 1 to 3215)
  AUTHORS   Liu,Y., Chen,X., Wang,C., Xu,Z., Ren,X., Liang,Z. and Xu,D.
  TITLE     Hepatitis B virus full-length genome isolated from a patient
  JOURNAL   Unpublished
REFERENCE   2  (bases 1 to 3215)
  AUTHORS   Liu,Y., Chen,X., Wang,C., Xu,Z., Ren,X., Liang,Z. and Xu,D.
  TITLE     Direct Submission
  JOURNAL   Submitted (15-AUG-2008) Viral Hepatitis Research Laboratory,
            Institute of Infectious Diseases, The 302 Hospital of PLA, #100 Xi
            Si Huan Middle Road, Beijing 100039, China
FEATURES             Location/Qualifiers
     source          1..3215
                     /organism="Hepatitis B virus"
                     /mol_type="genomic DNA"
                     /serotype="adrq+"
                     /isolate="S696-3"
                     /isolation_source="serum from patient with HBV-associated
                     hepatocellular carcinoma"
                     /host="Homo sapiens"
                     /db_xref="taxon:10407"
                     /country="China"
                     /collection_date="17-Oct-2007"
                     /note="genotype: C"
     gene            join(2307..3215,1..1623)
                     /gene="P"
     CDS             join(2307..3215,1..1623)
                     /gene="P"
                     /codon_start=1
                     /product="polymerase"
                     /protein_id="ACH95954.1"
                     /db_xref="GI:202072580"
                     /translation="MPLSYQHFRKLLLLDDEAGPLEEELPRLADEGLNRRVAEDLNLG
                     NLNVSIPWTHKVGNFTGLYSSTVPVFNPEWQTPSFPHIHLQEDIIDRCQQYVGPLTVN
                     EKRRLKLIMPARFYPNLTKYLPLDKGIKPYYPEHVVNHYFKTRHYLHTLWKAGILYKR
                     ETTRSASFCGSPYSWEQELQHGRLVFQTSTRHGDKSFCSQSAGILSRSPVGPCVRSQL
                     KQSRLGLQPQQGSLARGQSGRSGSIRARVHPTTRRSFGVEPSGSGHIDNSASSTSSCL
                     HQSAVRKTAYSHLSTSKRQSSSGHAVELHNIPPSSARPQSEGPILSCWWLQFRNSKPC
                     SDYCLTHIANLLEDWGPCTEHGEHNIRIPRTPARVTGGVFLVDKNPHNTTESRLVVDF
                     SQFSRGSTRVSWPKFAVPNLQSLTNLLSSDLSWLSLDVSAAFYHIPLHPAAMPHLLVG
                     SSGLPRYVARLSSTSRNINYQHGTMQDLHDSCSRNLYVSLLLLYKTFGRKLHLYSHPI
                     ILGFRKIPMGVGLSPFLLAQFTSAICSVVRRAFPHCLAFSYIDDVVLGAKSVQHLESL
                     FTSITNFLFSLGIHLNPNKTKRWGYSLNFMGYVIGSWGTLPQEHIVLKLKQCFRKLPV
                     NRPIDWKVCQRIVGLLGFAAPFTQCGYPALKPLYACIQSKQAFTFSPTYKAFLCKQYL
                     NLYPVARQRSGLCQVFADATPTGWGLAIGHRRMRGTFVAPLPIHTAELLAACFARSRS
                     GAKLIGTDNSVVLSRKYTSFPWLLGCAANWILRGTSFVYVPSALNPADDPSRGRLGLY
                     RPLLHLPFRPTTGRTSLYAVSPSVPSHLPDRVHFASPLHVAWKPP"
     gene            join(2848..3215,1..835)
                     /gene="S"
     CDS             join(2848..3215,1..835)
                     /gene="S"
                     /note="preS1/preS2/S"
                     /codon_start=1
                     /product="large S protein"
                     /protein_id="ACH95955.1"
                     /db_xref="GI:202072581"
                     /translation="MGGWSSKPRQGMGTNLSVPNPLGFFPDHQLDPAFGANSNNPDWD
                     FNPNKDHWPEANQVGAGAFGPGFTPPHGGLLGWSPQAQGTLTTVPVAPPPASTNRQSG
                     RQPTPISPPLRDSHPQAMQWNSTTFHQALLDPKVRGLYFPAGGSSSGTVNPVPTTASP
                     ISPIFSRTGDPAPNMENTTSGFLGPLLVLQAGFFLLTRILTIPQSLDSWWTSLNFLGG
                     APACPGQNSQSPTSNHSPTSCPPICPGYRWMCLRRFIIFLFILLLCLIFLLVLLDYHG
                     MLPVCPLLPGTSTTSTGPCKTCTIPAQGTSMFPSCCCTKPSDGNCTCIPIPSSWAFAR
                     FLWEWASVRFSWLSLLVPFVQWFVGLSPTVWLSVILMMWYWGPSLYNILNPFLPLLPI
                     FFFLWVYI"
     CDS             join(3205..3215,1..835)
                     /gene="S"
                     /note="pre-S2/S"
                     /codon_start=1
                     /product="middle S protein"
                     /protein_id="ACH95956.1"
                     /db_xref="GI:202072582"
                     /translation="MQWNSTTFHQALLDPKVRGLYFPAGGSSSGTVNPVPTTASPISP
                     IFSRTGDPAPNMENTTSGFLGPLLVLQAGFFLLTRILTIPQSLDSWWTSLNFLGGAPA
                     CPGQNSQSPTSNHSPTSCPPICPGYRWMCLRRFIIFLFILLLCLIFLLVLLDYHGMLP
                     VCPLLPGTSTTSTGPCKTCTIPAQGTSMFPSCCCTKPSDGNCTCIPIPSSWAFARFLW
                     EWASVRFSWLSLLVPFVQWFVGLSPTVWLSVILMMWYWGPSLYNILNPFLPLLPIFFF
                     LWVYI"
     CDS             155..835
                     /gene="S"
                     /note="HBsAg"
                     /codon_start=1
                     /product="S protein"
                     /protein_id="ACH95957.1"
                     /db_xref="GI:202072583"
                     /translation="MENTTSGFLGPLLVLQAGFFLLTRILTIPQSLDSWWTSLNFLGG
                     APACPGQNSQSPTSNHSPTSCPPICPGYRWMCLRRFIIFLFILLLCLIFLLVLLDYHG
                     MLPVCPLLPGTSTTSTGPCKTCTIPAQGTSMFPSCCCTKPSDGNCTCIPIPSSWAFAR
                     FLWEWASVRFSWLSLLVPFVQWFVGLSPTVWLSVILMMWYWGPSLYNILNPFLPLLPI
                     FFFLWVYI"
     gene            1374..1838
                     /gene="X"
     CDS             1374..1838
                     /gene="X"
                     /codon_start=1
                     /product="X protein"
                     /protein_id="ACH95958.1"
                     /db_xref="GI:202072584"
                     /translation="MAARVCCQLDPARDVLCLRPVGAESRGRPVSGPFGTLPSPSSSA
                     VPADHGAHLSLRGLPVCAFSSAGPCALRFTSARRMETTVNAHQVLPKVLYKRTLGLSA
                     MSTTDLEAYFKDCLFKDWEELGEEIRLMIFVLGGCRHKLVCSPAPCNFFTSA"
     gene            1814..2452
                     /gene="C"
     CDS             1814..2452
                     /gene="C"
                     /codon_start=1
                     /product="precore/core protein"
                     /protein_id="ACH95959.1"
                     /db_xref="GI:202072585"
                     /translation="MQLFHLCLIISCSCPTVQASKLCLGWLWDMDIDPYKEFGASVEL
                     LSFLPSDFFPSIRDLLDTASALYREALESPEHCSPHHTALRQAILCWGELMNLATWVG
                     SNLEDPASRELVVSYVNVNMGLKIRQLLWFHISCLTFGRETVLEYLVSFGVWIRTPPA
                     YRPPNAPILSTLPETTVVRRRGRTPRRRTPSPRRRRSQSPRRRRSQSRESQC"
     CDS             1901..2452
                     /gene="C"
                     /codon_start=1
                     /product="core protein"
                     /protein_id="ACH95960.1"
                     /db_xref="GI:202072586"
                     /translation="MDIDPYKEFGASVELLSFLPSDFFPSIRDLLDTASALYREALES
                     PEHCSPHHTALRQAILCWGELMNLATWVGSNLEDPASRELVVSYVNVNMGLKIRQLLW
                     FHISCLTFGRETVLEYLVSFGVWIRTPPAYRPPNAPILSTLPETTVVRRRGRTPRRRT
                     PSPRRRRSQSPRRRRSQSRESQC"
ORIGIN      
        1 ctccacaaca ttccaccaag ctctgctaga ccccaaagtg aggggcctat actttcctgc
       61 tggtggctcc agttccggaa cagtaaaccc tgttccgact actgcctcac ccatatcgcc
      121 aatcttctcg aggactgggg accctgcacc gaacatggag aacacaacat caggattcct
      181 aggacccctg ctcgtgttac aggcggggtt tttcttgttg acaagaatcc tcacaatacc
      241 acagagtcta gactcgtggt ggacttctct caattttcta gggggagcac ccgcgtgtcc
      301 tggccaaaat tcgcagtccc caacctccaa tcactcacca acctcttgtc ctccgatttg
      361 tcctggctat cgctggatgt gtctgcggcg ttttatcata ttcctcttca tcctgctgct
      421 atgcctcatc ttcttgttgg ttcttctgga ctaccacggt atgttgcccg tttgtcctct
      481 acttccagga acatcaacta ccagcacggg accatgcaag acctgcacga ttcctgctca
      541 aggaacctct atgtttccct cttgttgctg tacaaaacct tcggacggaa actgcacttg
      601 tattcccatc ccatcatcct gggctttcgc aagattccta tgggagtggg cctcagtccg
      661 tttctcctgg ctcagtttac tagtgccatt tgttcagtgg ttcgtagggc tttcccccac
      721 tgtttggctt tcagttatat tgatgatgtg gtattggggg ccaagtctgt acaacatctt
      781 gaatcccttt ttacctctat taccaatttt cttttttctt tgggtataca tttgaaccct
      841 aataaaacca aacgttgggg ctactccctt aatttcatgg gatatgtaat tggaagttgg
      901 ggtactttac cgcaagaaca tattgtactg aaactcaagc aatgttttcg aaaactgcct
      961 gtaaatagac ccattgattg gaaagtatgt cagagaattg tgggtctttt gggctttgct
     1021 gcccctttta cacaatgtgg ttatcctgcc ttaaagcctt tatatgcatg tatacaatcc
     1081 aagcaggctt tcactttctc gccaacttac aaggcctttc tgtgtaaaca atatctgaac
     1141 ctttaccccg ttgcccggca acggtcaggt ctctgccaag tgtttgctga cgcaaccccc
     1201 actggatggg gcttggctat tggccatcgc cgcatgcgtg gaacctttgt ggctcctctg
     1261 ccgatccata ctgcggaact cctagcagct tgttttgctc gcagccggtc tggagcaaaa
     1321 cttatcggaa ccgacaactc tgttgtcctc tctcggaaat acacctcctt tccatggctg
     1381 ctagggtgtg ctgccaactg gatcctgcga gggacgtcct ttgtctacgt cccgtcggcg
     1441 ctgaatcccg cggacgaccc gtctcggggc cgtttgggac tctaccgtcc ccttcttcat
     1501 ctgccgttcc ggccgaccac ggggcgcacc tctctttacg cggtctcccc gtctgtgcct
     1561 tctcatctgc cggaccgtgt gcacttcgct tcacctctgc acgtcgcatg gaaaccaccg
     1621 tgaacgccca ccaggtcttg cccaaggtct tatacaagag gactcttgga ctctcagcaa
     1681 tgtcaacgac cgaccttgag gcatacttca aagactgttt gtttaaggac tgggaggagt
     1741 tgggggagga gatcaggtta atgatttttg tactaggagg ctgtaggcat aaattggtct
     1801 gttcaccagc accatgcaac tttttcacct ctgcctaatc atctcttgtt catgtcctac
     1861 tgttcaagcc tccaagctgt gccttgggtg gctttgggac atggacattg acccgtataa
     1921 agaatttgga gcttctgtgg agttactctc ttttttgcct tctgacttct ttccttctat
     1981 tcgagatctc ctcgacaccg cctctgctct gtatcgggag gccttagagt ctccggaaca
     2041 ttgttcacct caccatacag cactcaggca agctattctg tgttggggtg agttgatgaa
     2101 tctggccacc tgggtgggaa gcaatttgga agacccagca tccagggaat tagtagtcag
     2161 ctatgtcaat gttaatatgg gcctaaaaat tagacaacta ctgtggtttc acatttcctg
     2221 tcttactttt ggaagagaaa ctgttcttga gtatttggtg tcttttggag tgtggattcg
     2281 cactcctcct gcttacagac cacctaatgc ccctatccta tcaacacttc cggaaactac
     2341 tgttgttaga cgacgaggca ggacccctag aagaagaact ccctcgcctc gcagacgaag
     2401 gtctcaatcg ccgcgtcgca gaagatctca atctcgggaa tctcaatgtt agtatccctt
     2461 ggacgcataa ggtgggaaac tttactgggc tttattcttc tactgtacct gtctttaatc
     2521 ctgagtggca aactccctct tttcctcaca ttcatttaca ggaggacatt attgatagat
     2581 gtcaacaata tgtgggccct cttacagtta atgaaaaaag gagattaaaa ttaattatgc
     2641 ctgctaggtt ctatcctaac cttaccaaat atttgccctt ggacaaaggc attaaaccat
     2701 attatcctga acatgtagtt aatcattact tcaaaactag gcattattta catactctgt
     2761 ggaaggctgg cattctatat aagagagaaa ctacacgcag cgcctcattt tgtgggtcac
     2821 catattcttg ggaacaagag ctacagcatg ggaggttggt cttccaaacc tcgacaaggc
     2881 atggggacaa atctttctgt tcccaatccg ctgggattct ttcccgatca ccagttggac
     2941 cctgcgttcg gagccaactc aaacaatcca gattgggact tcaaccccaa caaggatcac
     3001 tggccagagg ccaatcaggt aggagcggga gcattcgggc cagggttcac cccaccacac
     3061 ggcggtcttt tggggtggag ccctcaggct cagggcacat tgacaacagt gccagtagca
     3121 cctcctcctg cctccaccaa tcggcagtca ggaagacagc ctactcccat ctctccacct
     3181 ctaagagaca gtcatcctca ggccatgcag tggaa
//

LOCUS       FJ032352                3215 bp    DNA     circular VRL 21-SEP-2008
DEFINITION  Hepatitis B virus isolate S1026-3 from China, complete genome.
ACCESSION   FJ032352
VERSION     FJ032352.1  GI:202072629
KEYWORDS    .
SOURCE      Hepatitis B virus
  ORGANISM  Hepatitis B virus
            Viruses; Retro-transcribing viruses; Hepadnaviridae;
            Orthohepadnavirus.
REFERENCE   1  (bases 1 to 3215)
  AUTHORS   Liu,Y., Chen,X., Wang,C., Xu,Z., Ren,X., Liang,Z. and Xu,D.
  TITLE     Hepatitis B virus full-length genome isolated from a patient
  JOURNAL   Unpublished
REFERENCE   2  (bases 1 to 3215)
  AUTHORS   Liu,Y., Chen,X., Wang,C., Xu,Z., Ren,X., Liang,Z. and Xu,D.
  TITLE     Direct Submission
  JOURNAL   Submitted (15-AUG-2008) Viral Hepatitis Research Laboratory,
            Institute of Infectious Diseases, The 302 Hospital of PLA, #100 Xi
            Si Huan Middle Road, Beijing 100039, China
FEATURES             Location/Qualifiers
     source          1..3215
                     /organism="Hepatitis B virus"
                     /mol_type="genomic DNA"
                     /serotype="adw1"
                     /isolate="S1026-3"
                     /isolation_source="serum from patient with HBV-associated
                     liver cirrhosis"
                     /host="Homo sapiens"
                     /db_xref="taxon:10407"
                     /country="China"
                     /collection_date="20-Nov-2007"
                     /note="genotype: B"
     gene            join(2307..3215,1..1623)
                     /gene="P"
     CDS             join(2307..3215,1..1623)
                     /gene="P"
                     /codon_start=1
                     /product="polymerase"
                     /protein_id="ACH95997.1"
                     /db_xref="GI:202072630"
                     /translation="MPLSYQHFRKLLLLDEEAGPLEEELPRLADEGLNRRVAEDLNLG
                     NLNVSIPWTHKVGNFTGLYSSTVPCFNPKWQTPSFPNIHLQEDIIDRCKQFVGPLTVN
                     ENRRLKLIMPARFYPNVTKYLPLDKGIKPYYPEHVVNHYFQTRHYLHTLWKAGILYKR
                     ESTRSASFCGSPYSWEQDLQHGRLVFQTSKRHGDKSFCPQSPGILPRSSVGPCIQSQL
                     RKSRLGPQPAQGQLAGRQQGGSGSIRARVHPSPWGTVGVEPSGSGPTHNCASSSSSCL
                     HQSAVRKAAYSLISTSKGHASSGHAVELHHFPPNSSRSQSQGPVPSCWWLQFRNSEPC
                     SEYCLCHIVNLIEDWGPCTEHGEHRIRTPRTPARVTGGVFLVDKNPHNTTESRLVVDF
                     SQFSRGNTRVSWPKFAVPNLQSLTNLLSSNLSWLSLDVSAAFYHLPLHPAAMPHLLVG
                     SSGLSRYVARLSSNSRIINNQHRTMQNLHNSCSRNLYVSLMLLYKTYGRKLHLYSHPI
                     VLGFRKISMGVGLSPFLLAQFTSAICSVVRRAFPHCLAFSYMDDVVLGAKSVQHLESL
                     YTAVTNFLLSLGIHLTPHKTKRWGYSLNFMGYIIGSWGTLPQEHIVQKIKMCFRKLPV
                     NRPIDWKVCQRIVGLLGFAAPFTQCGYPALMPLYACIQAKQAFTFSPTYKAFLSKQYL
                     NLYPVARQRPGLCQVFADATPTGWGLAIGHQRMRGTFVSPLPIHTAELLAACFARSRS
                     GAKLIGTDNSVVLSRKYTSFPWLLGCAANWILRGTSFVYVPSALNPADDPSRGRLGLY
                     RPLLRLLYRPTTGRTSLYADSPSVPSHLPDRVHFASPLHVAWRPP"
     gene            join(2848..3215,1..835)
                     /gene="S"
     CDS             join(2848..3215,1..835)
                     /gene="S"
                     /note="preS1/preS2/S"
                     /codon_start=1
                     /product="large S protein"
                     /protein_id="ACH95998.1"
                     /db_xref="GI:202072631"
                     /translation="MGGWSSKPRKGMGTNLSVPNPLGFFPDHQLDPAFKANSENPDWD
                     LNPHKDNWPDANKVGVGAFGPGFTPPHGGLLGWSPQAQGLLTTVPAAPPPASTNRQSG
                     RQPTPLSPPLRDTHPQAMQWNSTTFHQTLQDPRVRALYLPAGGSSSGTVSPAQNTVSA
                     ISSILSKTGDPVPNMENIASGLLGPLLVLQAGFFLLTKILTIPQSLDSWWTSLNFLGG
                     TPVCLGQNSQSQISSHSPTCCPPICPGYRWMCLRRFIIFLCILLLCLIFLLVLLDYQG
                     MLPVCPLIPGSSTTSTGPCKTCTTPAQGTSTFPSCCCTKPTDGNCTCIPIPSSWAFAK
                     YLWEWASVRFSWLSLLVPFVQWFVGLSPTVWLSVIWMMWFWGPSLYNILSPFIPLLPI
                     FFCLWVYI"
     CDS             join(3205..3215,1..835)
                     /gene="S"
                     /note="pre-S2/S"
                     /codon_start=1
                     /product="middle S protein"
                     /protein_id="ACH95999.1"
                     /db_xref="GI:202072632"
                     /translation="MQWNSTTFHQTLQDPRVRALYLPAGGSSSGTVSPAQNTVSAISS
                     ILSKTGDPVPNMENIASGLLGPLLVLQAGFFLLTKILTIPQSLDSWWTSLNFLGGTPV
                     CLGQNSQSQISSHSPTCCPPICPGYRWMCLRRFIIFLCILLLCLIFLLVLLDYQGMLP
                     VCPLIPGSSTTSTGPCKTCTTPAQGTSTFPSCCCTKPTDGNCTCIPIPSSWAFAKYLW
                     EWASVRFSWLSLLVPFVQWFVGLSPTVWLSVIWMMWFWGPSLYNILSPFIPLLPIFFC
                     LWVYI"
     CDS             155..835
                     /gene="S"
                     /note="HBsAg"
                     /codon_start=1
                     /product="S protein"
                     /protein_id="ACH96000.1"
                     /db_xref="GI:202072633"
                     /translation="MENIASGLLGPLLVLQAGFFLLTKILTIPQSLDSWWTSLNFLGG
                     TPVCLGQNSQSQISSHSPTCCPPICPGYRWMCLRRFIIFLCILLLCLIFLLVLLDYQG
                     MLPVCPLIPGSSTTSTGPCKTCTTPAQGTSTFPSCCCTKPTDGNCTCIPIPSSWAFAK
                     YLWEWASVRFSWLSLLVPFVQWFVGLSPTVWLSVIWMMWFWGPSLYNILSPFIPLLPI
                     FFCLWVYI"
     gene            1374..1838
                     /gene="X"
     misc_feature    1374..1838
                     /gene="X"
                     /note="nonfunctional X protein due to mutation"
     gene            1814..2452
                     /gene="C"
     CDS             1814..2452
                     /gene="C"
                     /codon_start=1
                     /product="precore/core protein"
                     /protein_id="ACH96001.1"
                     /db_xref="GI:202072634"
                     /translation="MQLFHLCLIISCSCPTVQASKLCLGWLWGMDIDPYKEFGASVEL
                     LSFLPSDFLPSIRDLLDTASALYREALESPEHCSPHHTALRQAILCWGELMNLATWVG
                     SNLEDPASRELVVSYVNVNMGLKIRQLLWFHISCLTFGRETVLEYLVSFGVWIRTPPA
                     YRPQNAPILSTLPETTVVRRRGRSPRRRTPSPRRRRSQSPRRRRSQSRESQC"
     CDS             1901..2452
                     /gene="C"
                     /codon_start=1
                     /product="core protein"
                     /protein_id="ACH96002.1"
                     /db_xref="GI:202072635"
                     /translation="MDIDPYKEFGASVELLSFLPSDFLPSIRDLLDTASALYREALES
                     PEHCSPHHTALRQAILCWGELMNLATWVGSNLEDPASRELVVSYVNVNMGLKIRQLLW
                     FHISCLTFGRETVLEYLVSFGVWIRTPPAYRPQNAPILSTLPETTVVRRRGRSPRRRT
                     PSPRRRRSQSPRRRRSQSRESQC"
ORIGIN      
        1 ctccaccact ttccaccaaa ctcttcaaga tcccagagtc agggccctgt accttcctgc
       61 tggtggctcc agttcaggaa cagtgagccc tgctcagaat actgtctctg ccatatcgtc
      121 aatcttatcg aagactgggg accctgtacc gaacatggag aacatcgcat caggactcct
      181 aggacccctg ctcgtgttac aggcggggtt tttcttgttg acaaaaatcc tcacaatacc
      241 acagagtcta gactcgtggt ggacttctct caattttcta gggggaacac ccgtgtgtct
      301 tggccaaaat tcgcagtccc aaatctccag tcactcacca acctgttgtc ctccaatttg
      361 tcctggttat cgctggatgt gtctgcggcg ttttatcatc ttcctctgca tcctgctgct
      421 atgcctcatc ttcttgttgg ttcttctgga ctatcaaggt atgttgcccg tttgtcctct
      481 aattccagga tcatcaacaa ccagcaccgg accatgcaaa acctgcacaa ctcctgctca
      541 aggaacctct acgtttccct catgttgctg tacaaaacct acggacggaa actgcacctg
      601 tattcccatc ccatcgtctt gggctttcgc aaaatatcta tgggagtggg cctcagtccg
      661 tttctcttgg ctcagtttac tagtgccatt tgttcagtgg ttcgtagggc tttcccccac
      721 tgtctggctt tcagttatat ggatgatgtg gttttggggg ccaagtctgt acaacatctt
      781 gagtcccttt ataccgctgt taccaatttt cttttgtctt tgggtataca tttaacccct
      841 cataaaacaa aaagatgggg atattccctt aacttcatgg gatatataat tgggagttgg
      901 ggcacattgc cacaggaaca tattgtacaa aaaatcaaaa tgtgttttag aaaacttcct
      961 gtaaacaggc ctattgattg gaaagtatgt caacgaattg tgggtctttt ggggtttgcc
     1021 gcccctttca cgcaatgtgg atatcctgct ttaatgcctt tatatgcatg tatacaagca
     1081 aaacaggctt ttactttctc gccaacttac aaggcctttc taagtaaaca gtatctgaac
     1141 ctttaccccg ttgctcggca acggcctggt ctgtgccaag tgtttgctga cgcaaccccc
     1201 actggttggg gcttggccat aggccatcag cgcatgcgtg gaacctttgt gtctcctctg
     1261 ccgatccata ctgcggaact cctagccgct tgttttgctc gcagcaggtc tggagcaaaa
     1321 ctcatcggga ctgacaattc tgtcgtactc tcccgcaagt atacatcatt tccatggctg
     1381 ctaggctgtg ctgccaactg gatcctgcgc gggacgtcct ttgtttacgt cccgtcggca
     1441 ctgaatcccg cggacgaccc ctcccggggc cgcttggggc tctaccgccc gcttctccgc
     1501 ctgttgtacc gaccgaccac ggggcgcacc tctctttacg cggactcccc gtctgtgcct
     1561 tctcatctgc cggaccgtgt gcacttcgct tcacctctgc acgtcgcatg gagaccaccg
     1621 tgaacgccca caggaacctg cccaaggtct cgcataagag gactcttgga ctgtcaacaa
     1681 tgtcaacgac cgaccttgag gcatacttca aagactgtgt gtttactgag taggaggagt
     1741 tgggggagga ggttaggtta atgatctttg tactaggagg ctgtaggcat aaattggtgt
     1801 gttcaccagc accatgcaac tttttcacct ctgcctaatc atctcatgtt catgtcctac
     1861 tgttcaagcc tccaagctgt gccttgggtg gctttggggc atggacattg acccgtataa
     1921 agaatttgga gcttctgtgg agttactctc ttttttgcct tctgacttcc ttccttctat
     1981 tcgagatctc ctcgacaccg cctccgctct gtatagggag gccttagagt ctccagaaca
     2041 ttgttcacct catcatacgg cactcaggca agctattctg tgttggggtg agttgatgaa
     2101 tctagccacc tgggtgggaa gtaatttgga agatccagca tccagggaat tagtggtcag
     2161 ctatgtcaac gttaatatgg gcctaaaaat cagacaacta ttgtggtttc acatttcctg
     2221 tcttactttt gggagagaaa ctgttcttga atatttggtg tcttttggag tgtggattcg
     2281 cactcctcct gcatatagac cacaaaatgc ccctatctta tcaacacttc cggaaactac
     2341 tgttgttaga cgaagaggca ggtcccctag aagaagaact ccctcgcctc gcagacgaag
     2401 gtctcaatcg ccgcgtcgca gaagatctca atctcgggaa tctcaatgtt agtattcctt
     2461 ggacacataa ggtgggaaat tttacggggc tttattcttc tacggtacct tgctttaatc
     2521 ctaaatggca aactccttct tttcctaaca ttcatttgca ggaggacatt attgatagat
     2581 gtaagcaatt tgtggggccc cttacagtaa atgaaaacag gagactaaaa ttaattatgc
     2641 ctgctaggtt ttatcccaat gttactaaat atttgccctt agataaaggg atcaaaccgt
     2701 attatccaga gcatgtagtt aatcattact tccagacgag acattattta cacactcttt
     2761 ggaaggcggg gatcttatat aaaagagagt ccacacgtag cgcctcattt tgcgggtcac
     2821 catattcttg ggaacaagat ctacagcatg ggaggttggt cttccaaacc tcgaaaaggc
     2881 atggggacaa atctttctgt ccccaatccc ctgggattct tccccgatca tcagttggac
     2941 cctgcattca aagccaactc agaaaatcca gattgggacc tcaacccgca caaggacaac
     3001 tggccggacg ccaacaaggt gggagtggga gcattcgggc cagggttcac ccctccccat
     3061 gggggactgt tggggtggag ccctcaggct cagggcctac tcacaactgt gccagcagct
     3121 cctcctcctg cctccaccaa tcggcagtca ggaaggcagc ctactccctt atctccacct
     3181 ctaagggaca cgcatcctca ggccatgcag tggaa
//

LOCUS       FJ032353                3215 bp    DNA     circular VRL 21-SEP-2008
DEFINITION  Hepatitis B virus isolate S1026-4 from China, complete genome.
ACCESSION   FJ032353
VERSION     FJ032353.1  GI:202072636
KEYWORDS    .
SOURCE      Hepatitis B virus
  ORGANISM  Hepatitis B virus
            Viruses; Retro-transcribing viruses; Hepadnaviridae;
            Orthohepadnavirus.
REFERENCE   1  (bases 1 to 3215)
  AUTHORS   Liu,Y., Chen,X., Wang,C., Xu,Z., Ren,X., Liang,Z. and Xu,D.
  TITLE     Hepatitis B virus full-length genome isolated from a patient
  JOURNAL   Unpublished
REFERENCE   2  (bases 1 to 3215)
  AUTHORS   Liu,Y., Chen,X., Wang,C., Xu,Z., Ren,X., Liang,Z. and Xu,D.
  TITLE     Direct Submission
  JOURNAL   Submitted (15-AUG-2008) Viral Hepatitis Research Laboratory,
            Institute of Infectious Diseases, The 302 Hospital of PLA, #100 Xi
            Si Huan Middle Road, Beijing 100039, China
FEATURES             Location/Qualifiers
     source          1..3215
                     /organism="Hepatitis B virus"
                     /mol_type="genomic DNA"
                     /serotype="adw1"
                     /isolate="S1026-4"
                     /isolation_source="serum from patient with HBV-associated
                     liver cirrhosis"
                     /host="Homo sapiens"
                     /db_xref="taxon:10407"
                     /country="China"
                     /collection_date="20-Nov-2007"
                     /note="genotype: B"
     gene            join(2307..3215,1..1623)
                     /gene="P"
     CDS             join(2307..3215,1..1623)
                     /gene="P"
                     /codon_start=1
                     /product="polymerase"
                     /protein_id="ACH96003.1"
                     /db_xref="GI:202072637"
                     /translation="MPLSYQHFRKLLLLDEEAGPLEEELPRLADEGLNRRVAEDLNLG
                     NLNVSIPWTHKVGNFTGLYSSTVPCFNPKWQTPSFPNIHLQEDIIDRCEQFVGPLTVN
                     ENRRLKLIMPARFYPNVTKYLPLDKGIKPYYPEHVVNHYFQTRHYLHTLWKAGILYKR
                     ESTRSASFCGSPYSWEQDLQHGRLVFQTSKRHGDKSFCPQSPGILPRSSVGPCIQSQL
                     RKSRLGPQPAQGQLAGRQQGGSGSIRARVHPSPWGTVGVEPSGSGPTHNRASSSSSCL
                     HQSAVRKAAYSLISTSKGHASSGHAVELHHFPPNSSRSQSQGPVPSCWWLQFRNSEPC
                     SEYCLCHIVNLIEDWGPCTEHGEHRIRTPRTPARVTGGVFLVDKNPHNTTESRLVVDF
                     SQFSRGNTRVSWPKFAVPNLQSLTNLLSSNLSWLSLDVSAAFYHLPLHPAAMPHLLVG
                     SSGLSRYVARLSSNSRIINNQHRTMQNLHNSCSRNLYASLMLLYKTYGRKLHLYSHPI
                     ILGFRKIPMGVGLSPFLLAQFTSAICSVVRRAFPHCLAFSYMDDVVLGAKSVQHLESL
                     YTAVTNFLLSLGIHLTPHKTKRWGYSLNFMGYIIGSWGTLPQEHIVQKIKMCFRKLPV
                     NRPIDWKVCQRIVGLLGFAAPFTQCGYPALMPLYACIQAKQAFTFSPTYKAFLSKQYL
                     NLYPVARQRPGLCQVFADATPTGWGLAIGHQRMRGTFVSPLPIHTAELLAACFARSRS
                     GAKLIGTDNSVVLSRKYTSFPWLLGCAANWILRGTSFVYVPSALNPADDPSRGRLGLY
                     RPLLRLLYRPTTGRTSLYADSPSVPSHLPDRVHFASPLHVAWRPP"
     gene            join(2848..3215,1..835)
                     /gene="S"
     CDS             join(2848..3215,1..835)
                     /gene="S"
                     /note="preS1/preS2/S"
                     /codon_start=1
                     /product="large S protein"
                     /protein_id="ACH96004.1"
                     /db_xref="GI:202072638"
                     /translation="MGGWSSKPRKGMGTNLSVPNPLGFFPDHQLDPAFKANSENPDWD
                     LNPHKDNWPDANKVGVGAFGPGFTPPHGGLLGWSPQAQGLLTTVPAAPPPASTNRQSG
                     RQPTPLSPPLRDTHPQAMQWNSTTFHQTLQDPRVRALYLPAGGSSSGTVSPAQNTVSA
                     ISSILSKTGDPVPNMENIASGLLGPLLVLQAGFFLLTKILTIPQSLDSWWTSLNFLGG
                     TPVCLGQNSQSQISSHSPTCCPPICPGYRWMCLRRFIIFLCILLLCLIFLLVLLDYQG
                     MLPVCPLIPGSSTTSTGPCKTCTTPAQGTSTLPSCCCTKPTDGNCTCIPIPSSWAFAK
                     YLWEWASVRFSWLSLLVPFVQWFVGLSPTVWLSVIWMMWFWGPSLYNILSPFIPLLPI
                     FFCLWVYI"
     CDS             join(3205..3215,1..835)
                     /gene="S"
                     /note="pre-S2/S"
                     /codon_start=1
                     /product="middle S protein"
                     /protein_id="ACH96005.1"
                     /db_xref="GI:202072639"
                     /translation="MQWNSTTFHQTLQDPRVRALYLPAGGSSSGTVSPAQNTVSAISS
                     ILSKTGDPVPNMENIASGLLGPLLVLQAGFFLLTKILTIPQSLDSWWTSLNFLGGTPV
                     CLGQNSQSQISSHSPTCCPPICPGYRWMCLRRFIIFLCILLLCLIFLLVLLDYQGMLP
                     VCPLIPGSSTTSTGPCKTCTTPAQGTSTLPSCCCTKPTDGNCTCIPIPSSWAFAKYLW
                     EWASVRFSWLSLLVPFVQWFVGLSPTVWLSVIWMMWFWGPSLYNILSPFIPLLPIFFC
                     LWVYI"
     CDS             155..835
                     /gene="S"
                     /note="HBsAg"
                     /codon_start=1
                     /product="S protein"
                     /protein_id="ACH96006.1"
                     /db_xref="GI:202072640"
                     /translation="MENIASGLLGPLLVLQAGFFLLTKILTIPQSLDSWWTSLNFLGG
                     TPVCLGQNSQSQISSHSPTCCPPICPGYRWMCLRRFIIFLCILLLCLIFLLVLLDYQG
                     MLPVCPLIPGSSTTSTGPCKTCTTPAQGTSTLPSCCCTKPTDGNCTCIPIPSSWAFAK
                     YLWEWASVRFSWLSLLVPFVQWFVGLSPTVWLSVIWMMWFWGPSLYNILSPFIPLLPI
                     FFCLWVYI"
     gene            1374..1838
                     /gene="X"
     CDS             1374..1838
                     /gene="X"
                     /codon_start=1
                     /product="X protein"
                     /protein_id="ACH96007.1"
                     /db_xref="GI:202072641"
                     /translation="MAARLCCQLDPARDVLCLRPVGAESRGRPLPGPLGALPPASPPV
                     VPTDHGAHLSLRGLPVCAFSSAGPCALRFTSARRMETTVNAHRNLPKVLHKRTLGLST
                     MSTTDLEAYFKDCVFTEWEELGEEVRLMIFVLGGCRHKLVCSPAPCNFFTSS"
     gene            1814..2452
                     /gene="C"
     CDS             1814..2452
                     /gene="C"
                     /codon_start=1
                     /product="precore/core protein"
                     /protein_id="ACH96008.1"
                     /db_xref="GI:202072642"
                     /translation="MQLFHLFLIISCSCPTVQASKLCLGWLWGMDIDPYKEFGASVEL
                     LSFLPSDFFPSIRDLLDTASALYREALESPEHCSPHHTALRQAILCWGELMNLATWVG
                     SNLGDPASRELVVSYVNVNMGLKIRQLLWFHISCLTFGRETVLEYLVSFGVWIRTPPA
                     YRPQNAPILSTLPETTVVRRRGRSPRRRTPSPRRRRSQSPRRRRSQSRESQC"
     CDS             1901..2452
                     /gene="C"
                     /codon_start=1
                     /product="core protein"
                     /protein_id="ACH96009.1"
                     /db_xref="GI:202072643"
                     /translation="MDIDPYKEFGASVELLSFLPSDFFPSIRDLLDTASALYREALES
                     PEHCSPHHTALRQAILCWGELMNLATWVGSNLGDPASRELVVSYVNVNMGLKIRQLLW
                     FHISCLTFGRETVLEYLVSFGVWIRTPPAYRPQNAPILSTLPETTVVRRRGRSPRRRT
                     PSPRRRRSQSPRRRRSQSRESQC"
ORIGIN      
        1 ctccaccact ttccaccaaa ctcttcaaga tcccagagtc agggccctgt accttcctgc
       61 tggtggctcc agttcaggaa cagtgagccc tgctcagaat actgtctctg ccatatcgtc
      121 aatcttatcg aagactgggg accctgtacc gaacatggag aacatcgcat caggactcct
      181 aggacccctg ctcgtgttac aggcggggtt tttcttgttg acaaaaatcc tcacaatacc
      241 acagagtcta gactcgtggt ggacttctct caattttcta gggggaacac ccgtgtgtct
      301 tggccaaaat tcgcagtccc aaatctccag tcactcacca acctgttgtc ctccaatttg
      361 tcctggttat cgctggatgt gtctgcggcg ttttatcatc ttcctctgca tcctgctgct
      421 atgcctcatc ttcttgttgg ttcttctgga ctatcaaggt atgttgcccg tttgtcctct
      481 aattccagga tcatcaacaa ccagcaccgg accatgcaaa acctgcacaa ctcctgctca
      541 aggaacctct acgcttccct catgttgctg tacaaaacct acggacggaa actgcacctg
      601 tattcccatc ccatcatctt gggctttcgc aaaataccta tgggagtggg cctcagtccg
      661 tttctcttgg ctcagtttac tagtgccatt tgttcagtgg ttcgtagggc tttcccccac
      721 tgtctggctt tcagttatat ggatgatgtg gttttggggg ccaagtctgt acaacatctt
      781 gagtcccttt ataccgctgt taccaatttt cttttgtctt tgggtataca tttaacccct
      841 cataaaacaa aaagatgggg atattccctt aacttcatgg gatatataat tgggagttgg
      901 ggcacattgc cacaggaaca tattgtacaa aaaatcaaaa tgtgttttag aaaacttcct
      961 gtaaacaggc ctattgattg gaaagtatgt caacgaattg tgggtctttt ggggtttgcc
     1021 gcccctttca cgcaatgtgg atatcctgct ttaatgcctt tatatgcatg tatacaagca
     1081 aaacaggctt ttactttctc gccaacttac aaggcctttc taagtaaaca gtatctgaac
     1141 ctttaccccg ttgctcggca acggcctggt ctgtgccaag tgtttgctga cgcaaccccc
     1201 actggttggg gcttggccat aggccatcag cgcatgcgtg gaacctttgt gtctcctctg
     1261 ccgatccata ctgcggaact cctagccgct tgttttgctc gcagcaggtc tggagcaaaa
     1321 ctcatcggga ctgacaattc tgtcgtactc tcccgcaagt atacctcatt tccatggctg
     1381 ctaggctgtg ctgccaactg gatcctgcgc gggacgtcct ttgtttacgt cccgtcggcg
     1441 ctgaatcccg cggacgaccc ctcccggggc cgcttggggc tctaccgccc gcttctccgc
     1501 ctgttgtacc gaccgaccac ggggcgcacc tctctttacg cggactcccc gtctgtgcct
     1561 tctcatctgc cggaccgtgt gcacttcgct tcacctctgc acgtcgcatg gagaccaccg
     1621 tgaacgccca caggaacctg cccaaggtct tgcataagag gactcttgga ctgtcaacaa
     1681 tgtcaacgac cgaccttgag gcatacttca aagactgtgt gtttactgag tgggaggagt
     1741 tgggggagga ggttaggtta atgatctttg tactaggagg ctgtaggcat aaattggtgt
     1801 gttcaccagc accatgcaac tttttcacct cttcctaatc atctcatgtt catgtcctac
     1861 tgttcaagcc tccaagctgt gccttgggtg gctttggggc atggacattg acccgtataa
     1921 agaatttgga gcttctgtgg agttactctc ttttttgcct tctgacttct ttccttctat
     1981 tcgagatctc ctcgacaccg cctccgctct gtatagggag gccttagagt ctccagaaca
     2041 ttgttcacct catcatacgg cactcaggca agctattctg tgttggggtg agttgatgaa
     2101 tctagccacc tgggtgggaa gtaatttggg agatccagca tccagggaat tagtggtcag
     2161 ctatgtcaac gttaatatgg gcctaaaaat cagacaacta ttgtggtttc acatttcctg
     2221 tcttactttt gggagagaaa ctgttcttga atatttggtg tcttttggag tgtggattcg
     2281 cactcccccc gcatatagac cacaaaatgc ccctatctta tcaacacttc cggaaactac
     2341 tgttgttaga cgaagaggca ggtcccctag aagaagaact ccctcgcctc gcagacgaag
     2401 gtctcaatcg ccgcgtcgca gaagatctca atctcgggaa tctcaatgtt agtattcctt
     2461 ggacacataa ggtgggaaat tttacggggc tttattcttc tacggtacct tgctttaatc
     2521 ctaaatggca aactccttct tttcctaaca ttcatttgca ggaggacatt attgatagat
     2581 gtgagcaatt tgtggggccc cttacagtaa atgaaaacag gagactaaaa ttaattatgc
     2641 ctgctaggtt ttatcccaat gttactaaat atttgccctt agataaaggg atcaaaccgt
     2701 attatccaga gcatgtagtt aaccattact tccagacgag acattattta cacactcttt
     2761 ggaaggcggg gatcttatat aaaagagagt ccacacgtag cgcctcattt tgcgggtcac
     2821 catattcttg ggaacaagat ctacagcatg ggaggttggt cttccaaacc tcgaaaaggc
     2881 atggggacaa atctttctgt ccccaatccc ctgggattct tccccgatca tcagttggac
     2941 cctgcattca aagccaactc agaaaatcca gattgggacc tcaacccgca caaggacaac
     3001 tggccggacg ccaacaaggt gggagtggga gcattcgggc cagggttcac ccctccccat
     3061 gggggactgt tggggtggag ccctcaggct cagggcctac tcacaaccgt gccagcagct
     3121 cctcctcctg cctccaccaa tcggcagtca ggaaggcagc ctactccctt atctccacct
     3181 ctaagggaca cgcatcctca ggccatgcag tggaa
//

LOCUS       FJ032354                3215 bp    DNA     circular VRL 21-SEP-2008
DEFINITION  Hepatitis B virus isolate S1026-7 from China, complete genome.
ACCESSION   FJ032354
VERSION     FJ032354.1  GI:202072644
KEYWORDS    .
SOURCE      Hepatitis B virus
  ORGANISM  Hepatitis B virus
            Viruses; Retro-transcribing viruses; Hepadnaviridae;
            Orthohepadnavirus.
REFERENCE   1  (bases 1 to 3215)
  AUTHORS   Liu,Y., Chen,X., Wang,C., Xu,Z., Ren,X., Liang,Z. and Xu,D.
  TITLE     Hepatitis B virus full-length genome isolated from a patient
  JOURNAL   Unpublished
REFERENCE   2  (bases 1 to 3215)
  AUTHORS   Liu,Y., Chen,X., Wang,C., Xu,Z., Ren,X., Liang,Z. and Xu,D.
  TITLE     Direct Submission
  JOURNAL   Submitted (15-AUG-2008) Viral Hepatitis Research Laboratory,
            Institute of Infectious Diseases, The 302 Hospital of PLA, #100 Xi
            Si Huan Middle Road, Beijing 100039, China
FEATURES             Location/Qualifiers
     source          1..3215
                     /organism="Hepatitis B virus"
                     /mol_type="genomic DNA"
                     /serotype="adw1"
                     /isolate="S1026-7"
                     /isolation_source="serum from patient with HBV-associated
                     liver cirrhosis"
                     /host="Homo sapiens"
                     /db_xref="taxon:10407"
                     /country="China"
                     /collection_date="20-Nov-2007"
                     /note="genotype: B"
     gene            join(2307..3215,1..1623)
                     /gene="P"
     CDS             join(2307..3215,1..1623)
                     /gene="P"
                     /codon_start=1
                     /product="polymerase"
                     /protein_id="ACH96010.1"
                     /db_xref="GI:202072645"
                     /translation="MPLSYQHFRKLLLLDEEAGPLEEELPRLADEGLNRRVAEDLNLG
                     NLNVSIPWTHKVGNFTGLYSSTVPCFNPKWQTPSFPNIHLQEDIIDRCKQFVGPLTVN
                     ENRRLKLIMPARFYPNVTKYLPLDKGIKPYYPEHVVNHYFQTRHYLHTLWKAGILYKR
                     ESTRSASFCGSPYSWEQDLQHGRLVFQTSKRHGDKSFCPQSPGILPRSSVGPCIQSQL
                     RKSRLGPQPAQGQLAGRQQGGSGSIRARVHPSPWGTVGVEPSGSGPTHNCASSSSSCL
                     HQSAVRKAAYSLISTSKGHASSGHAVELHHFPPNSSRSQSQGPVPSCWWLQFRNSEPC
                     SEYCLCHIVNLIEDWGPCTEHGEHRIRTPRTPARVTGGVFLVDKNPHNTTESRLVVDF
                     SQFSRGNTRVSWPKFAVPNLQSLTNLLSSNLSWLSLDVSAAFYHLPLHPAAMPHLLVG
                     SSGLSRYVARLSSNSRIINNQHRTMQNLHNSCSRNLYVSLMLLYKTYGRKLHLYSHPI
                     ILGFRKIPMGVGLSPFLLAQFTSAICSVVRRAFPHCLAFSYMDDVVLGAKSVQHLESL
                     YTAVTNFLLSLGIHLTPHKTKRWGYSLNFMGYIIGSWGTLPQEHIVQKIKMCFRKLPV
                     NRPIDWKVCQRIVGLLGFAAPFTQCGYPALMPLYACIQAKQAFTFSPTYKAFLSKQYL
                     NLYPVARQRPGLCQVFADATPTGWGLAIGHQRMRGTFVSPLPIHTAELLAACFARSRS
                     GAKLIGTDNSVVLSRKYTSFPWLLGCAANWILRGTSFVYVPSALNPADDPSRGRLGLY
                     RPLLRLLYRPTTGRTSLYADSPSVPSHLPDRVHFASPLHVAWRPP"
     gene            join(2848..3215,1..835)
                     /gene="S"
     CDS             join(2848..3215,1..835)
                     /gene="S"
                     /note="preS1/preS2/S"
                     /codon_start=1
                     /product="large S protein"
                     /protein_id="ACH96011.1"
                     /db_xref="GI:202072646"
                     /translation="MGGWSSKPRKGMGTNLSVPNPLGFFPDHQLDPAFKANSENPDWD
                     LNPHKDNWPDANKVGVGAFGPGFTPPHGGLLGWSPQAQGLLTTVPAAPPPASTNRQSG
                     RQPTPLSPPLRDTHPQAMQWNSTTFHQTLQDPRVRALYLPAGGSSSGTVSPAQNTVSA
                     ISSILSKTGDPVPNMENIASGLLGPLLVLQAGFFLLTKILTIPQSLDSWWTSLNFLGG
                     TPVCLGQNSQSQISSHSPTCCPPICPGYRWMCLRRFIIFLCILLLCLIFLLVLLDYQG
                     MLPVCPLIPGSSTTSTGPCKTCTTPAQGTSTFPSCCCTKPTDGNCTCIPIPSSWAFAK
                     YLWEWASVRFSWLSLLVPFVQWFVGLSPTVWLSVIWMMWFWGPSLYNILSPFIPLLPI
                     FFCLWVYI"
     CDS             join(3205..3215,1..835)
                     /gene="S"
                     /note="pre-S2/S"
                     /codon_start=1
                     /product="middle S protein"
                     /protein_id="ACH96012.1"
                     /db_xref="GI:202072647"
                     /translation="MQWNSTTFHQTLQDPRVRALYLPAGGSSSGTVSPAQNTVSAISS
                     ILSKTGDPVPNMENIASGLLGPLLVLQAGFFLLTKILTIPQSLDSWWTSLNFLGGTPV
                     CLGQNSQSQISSHSPTCCPPICPGYRWMCLRRFIIFLCILLLCLIFLLVLLDYQGMLP
                     VCPLIPGSSTTSTGPCKTCTTPAQGTSTFPSCCCTKPTDGNCTCIPIPSSWAFAKYLW
                     EWASVRFSWLSLLVPFVQWFVGLSPTVWLSVIWMMWFWGPSLYNILSPFIPLLPIFFC
                     LWVYI"
     CDS             155..835
                     /gene="S"
                     /note="HBsAg"
                     /codon_start=1
                     /product="S protein"
                     /protein_id="ACH96013.1"
                     /db_xref="GI:202072648"
                     /translation="MENIASGLLGPLLVLQAGFFLLTKILTIPQSLDSWWTSLNFLGG
                     TPVCLGQNSQSQISSHSPTCCPPICPGYRWMCLRRFIIFLCILLLCLIFLLVLLDYQG
                     MLPVCPLIPGSSTTSTGPCKTCTTPAQGTSTFPSCCCTKPTDGNCTCIPIPSSWAFAK
                     YLWEWASVRFSWLSLLVPFVQWFVGLSPTVWLSVIWMMWFWGPSLYNILSPFIPLLPI
                     FFCLWVYI"
     gene            1374..1838
                     /gene="X"
     CDS             1374..1838
                     /gene="X"
                     /codon_start=1
                     /product="X protein"
                     /protein_id="ACH96014.1"
                     /db_xref="GI:202072649"
                     /translation="MAARLCCQLDPARDVLCLRPVGAESRGRPLPGPLGALPPASPPV
                     VPTDHGAHLSLRGLPVCAFSSAGPCALRFTSARRMETTVNAHRNLPKVLHKRTLGLST
                     LSTTDLEAYFKDCVFTEWEELGEEVRLMIFVLGGCRHKLVCSPAPCNFFTSA"
     gene            1814..2452
                     /gene="C"
     CDS             1814..2452
                     /gene="C"
                     /codon_start=1
                     /product="precore/core protein"
                     /protein_id="ACH96015.1"
                     /db_xref="GI:202072650"
                     /translation="MQLFHLCLIISCSCPTVQASKLCLGWLWGMDIDPYKEFGASVEL
                     LSFLPSDFFPSIRDLLDTASALYREALESPEHCSPHHTALRQAILCWGELMNLATWVG
                     SNLEDPASRELVVSYVNVNMGLKIRQLLWFHISCLTFGRETVLEYLVSFGVWIRTPPA
                     YRPQNAPILSTLPETTVVRRRGRSPRRRTPSPRRRRSQSPRRRRSQSRESQC"
     CDS             1901..2452
                     /gene="C"
                     /codon_start=1
                     /product="core protein"
                     /protein_id="ACH96016.1"
                     /db_xref="GI:202072651"
                     /translation="MDIDPYKEFGASVELLSFLPSDFFPSIRDLLDTASALYREALES
                     PEHCSPHHTALRQAILCWGELMNLATWVGSNLEDPASRELVVSYVNVNMGLKIRQLLW
                     FHISCLTFGRETVLEYLVSFGVWIRTPPAYRPQNAPILSTLPETTVVRRRGRSPRRRT
                     PSPRRRRSQSPRRRRSQSRESQC"
ORIGIN      
        1 ctccaccact ttccaccaaa ctcttcaaga tcccagagtc agggccctgt accttcctgc
       61 tggtggctcc agttcaggaa cagtgagccc tgctcagaat actgtctctg ccatatcgtc
      121 aatcttatcg aagactgggg accctgtacc gaacatggag aacatcgcat caggactcct
      181 aggacccctg ctcgtgttac aggcggggtt tttcttgttg acaaaaatcc tcacaatacc
      241 acagagtcta gactcgtggt ggacttctct caattttcta gggggaacac ccgtgtgtct
      301 tggccaaaat tcgcagtccc aaatctccag tcactcacca acctgttgtc ctccaatttg
      361 tcctggttat cgctggatgt gtctgcggcg ttttatcatc ttcctctgca tcctgctgct
      421 atgcctcatc ttcttgttgg ttcttctgga ctatcaaggt atgttgcccg tttgtcctct
      481 aattccagga tcatcaacaa ccagcaccgg accatgcaaa acctgcacaa ctcctgctca
      541 aggaacctct acgtttccct catgttgctg tacaaaacct acggacggaa actgcacctg
      601 tattcccatc ccatcatctt gggctttcgc aaaataccta tgggagtggg cctcagtccg
      661 tttctcttgg ctcagtttac tagtgccatt tgttcagtgg ttcgtagggc tttcccccac
      721 tgtctggctt tcagttatat ggatgatgtg gttttggggg ccaagtctgt acaacatctt
      781 gagtcccttt ataccgctgt taccaatttt cttttgtctt tgggtataca tttaacccct
      841 cataaaacaa aaagatgggg atattccctt aacttcatgg gatatataat tgggagttgg
      901 ggcacattgc cacaggaaca tattgtacaa aaaatcaaaa tgtgttttag aaaacttcct
      961 gtaaacaggc ctattgattg gaaagtatgt caacgaattg tgggtctttt ggggtttgcc
     1021 gcccctttca cgcaatgtgg atatcctgct ttaatgcctt tatatgcatg tatacaagca
     1081 aaacaggctt ttactttctc gccaacttac aaggcctttc taagtaaaca gtatctgaac
     1141 ctttaccccg ttgctcggca gcggcctggt ctgtgccaag tgtttgctga cgcaaccccc
     1201 actggttggg gcttggccat aggccatcag cgcatgcgtg gaacctttgt gtctcctctg
     1261 ccgatccata ctgcggaact cctagccgct tgttttgctc gcagcaggtc tggagcaaaa
     1321 ctcatcggga ctgacaattc tgtcgtactc tcccgcaagt atacgtcatt tccatggctg
     1381 ctaggctgtg ctgccaactg gatcctgcgc gggacgtcct ttgtttacgt cccgtcggcg
     1441 ctgaatcccg cggacgaccc ctcccggggc cgcttggggc tctaccgccc gcttctccgc
     1501 ctgttgtacc gaccgaccac ggggcgcacc tctctttacg cggactcccc gtctgtgcct
     1561 tctcatctgc cggaccgtgt gcacttcgct tcacctctgc acgtcgcatg gagaccaccg
     1621 tgaacgccca caggaacctg cccaaggtct tgcataagag gactcttgga ctgtcaacac
     1681 tgtcaacgac cgaccttgag gcatacttca aagactgtgt gtttactgag tgggaggagt
     1741 tgggggagga ggttaggtta atgatctttg tactaggagg ctgtaggcat aaattggtgt
     1801 gttcaccagc accatgcaac tttttcacct ctgcctaatc atctcatgtt catgtcctac
     1861 tgttcaagcc tccaagctgt gccttgggtg gctttggggc atggacattg acccgtataa
     1921 agaatttgga gcttctgtgg agttactctc ttttttgcct tctgacttct ttccttctat
     1981 tcgagatctc ctcgacaccg cctccgctct gtatagggag gccttagagt ctccagaaca
     2041 ttgttcacct catcatacgg cactcaggca agctattctg tgttggggtg agttgatgaa
     2101 tctagccacc tgggtgggaa gtaatttgga agatccagca tccagggaat tagtggtcag
     2161 ctatgtcaac gttaatatgg gcctaaaaat cagacaacta ttgtggtttc acatttcctg
     2221 tcttactttt gggagagaaa ctgttcttga atatttggtg tcttttggag tgtggattcg
     2281 cactcctcct gcatatagac cacaaaatgc ccctatctta tcaacacttc cggaaactac
     2341 tgttgttaga cgaagaggca ggtcccctag aagaagaact ccctcgcctc gcagacgaag
     2401 gtctcaatcg ccgcgtcgca gaagatctca atctcgggaa tctcaatgtt agtattcctt
     2461 ggacacataa ggtgggaaat tttacggggc tttattcttc tacggtacct tgctttaatc
     2521 ctaaatggca aactccttct tttcctaaca ttcatttgca ggaggacatt attgatagat
     2581 gtaagcaatt tgtggggccc cttacagtaa atgaaaacag gagactaaaa ttaattatgc
     2641 ctgctaggtt ttatcccaat gttactaaat atttgccctt agataaaggg atcaaaccgt
     2701 attatccaga gcatgtagtt aatcattact tccagacgag acattattta cacactcttt
     2761 ggaaggcggg gatcttatat aaaagagagt ccacacgtag cgcctcattt tgcgggtcac
     2821 catattcttg ggaacaagat ctacagcatg ggaggttggt cttccaaacc tcgaaaaggc
     2881 atggggacaa atctttctgt ccccaatccc ctgggattct tccccgatca tcagttggac
     2941 cctgcattca aagccaactc agaaaatcca gattgggacc tcaacccgca caaggacaac
     3001 tggccggacg ccaacaaggt gggagtggga gcattcgggc cagggttcac ccctccccat
     3061 gggggactgt tggggtggag ccctcaggct cagggcctac tcacaactgt gccagcagct
     3121 cctcctcctg cctccaccaa tcggcagtca ggaaggcagc ctactccctt atctccacct
     3181 ctaagggaca cgcatcctca ggccatgcag tggaa
//

LOCUS       FJ787436                3031 bp    DNA     circular VRL 30-MAR-2009
DEFINITION  Hepatitis B virus isolate S129-6, complete genome.
ACCESSION   FJ787436
VERSION     FJ787436.1  GI:225675780
KEYWORDS    .
SOURCE      Hepatitis B virus
  ORGANISM  Hepatitis B virus
            Viruses; Retro-transcribing viruses; Hepadnaviridae;
            Orthohepadnavirus.
REFERENCE   1  (bases 1 to 3031)
  AUTHORS   Liu,Y., Wang,Y., Xu,Z., Wang,C., Ren,X., Dai,J. and Xu,D.
  TITLE     Hepatitis B virus full-length genome isolated from a patient
  JOURNAL   Unpublished
REFERENCE   2  (bases 1 to 3031)
  AUTHORS   Liu,Y., Wang,Y., Xu,Z., Wang,C., Ren,X., Dai,J. and Xu,D.
  TITLE     Direct Submission
  JOURNAL   Submitted (24-FEB-2009) Viral Hepatitis Research Laboratory,
            Institute of Infectious Diseases, The 302 Hospital of PLA, 100 Xi
            Si Huan Middle Road, Beijing 100039, China
FEATURES             Location/Qualifiers
     source          1..3031
                     /organism="Hepatitis B virus"
                     /mol_type="genomic DNA"
                     /serotype="Adrq+"
                     /isolate="S129-6"
                     /isolation_source="serum from patient with HBV-associated
                     liver cirrhosis"
                     /host="Homo sapiens"
                     /db_xref="taxon:10407"
                     /country="China"
                     /collection_date="02-Aug-2007"
                     /note="genotype: C2"
     gene            join(2306..3031,1..1623)
                     /gene="P"
     CDS             join(2306..3031,1..1623)
                     /gene="P"
                     /note="contains 61 aa deletion"
                     /codon_start=1
                     /product="polymerase"
                     /protein_id="ACO05123.1"
                     /db_xref="GI:225675781"
                     /translation="MPLSYQHFRKLLLLDDEAGPLEEELPRLADEGLNRRVAEDLNLG
                     NLNVSIPWTHKVGNFTGLYSSTVPVFNPEWQTPSFPHIHLQEDIIDRCQQYVGPLTVN
                     EKRRLKLIMPARFYPNLTKYLPLDKGIKPYYPEHTVNHYFKTRHYLHTLWKAGILYKR
                     ETTRSASFCGSPYSWEQELQHGRLVFQTSTRHGDKSFCSQSSGILSRSPVGPCVRSQL
                     KQSRLGLQPQQGSLARGNSGHAVELHNIPPSSARPQSEGPILSCWWLQFRNSKPCSDY
                     CLTHIVNLLEDWGPCTEHGEHNIRIPRTPARVTGGVFLVDKNPHNATESRLVVDFSQF
                     SRGSTHVSWPKFAVPNLQSLTNLLSSNLSWLSLDVSAAFYHIPLHPAAMPHLLVGSSG
                     LPRYVARLSSTSRNINYQHGTMQDMHDSCSRNLYVSLLLLYKTFGRKLHLYSHPIIFG
                     FRKIPMGVGLSPFLLTQFTSAICSVIRRAFPHCLAFSYMDDVVLGAKSVQHLESLFTT
                     ITNFLLSLGIHLNPNKTKRWGYSLNFMGYVIGSWGTLPQEHIVLKLKQCFRKLPVNRP
                     IDWKVCQRIVGLLGFTAPFTQCGYPALMPLYACIHSKQAFTFSPTYKAFLCKQYLNLY
                     PVARQRSGLCQVFADATPTGWGLAIGHRRMRGTFVAPLPIHTAELLAACFARSRSGAK
                     LIGTDNSVVLSRKYTSLPWLLGCAANWILRGTSFVYVPSALNPADDPSRGRLGLYRPL
                     LHLPFRPTTGRTSLYAVSPSVPSHLPDRVHFASPLHVAWRPP"
     gene            join(2847..3031,1..337)
                     /gene="S"
     CDS             join(2847..3031,1..337)
                     /gene="S"
                     /note="pre-S1/pre-S2/S"
                     /codon_start=1
                     /product="truncated large S protein"
                     /protein_id="ACO05125.1"
                     /db_xref="GI:225675783"
                     /translation="MGGWSSKPQQGMGTNLSVPNPLGFFPDHQLDPAFGANSNNPDWD
                     FNPNKDHWPEATQAMQWNSTTFHQALLDPRVRGLYFPAGGSSSGTVNPVPTTASPISS
                     IFSRTGDPAPNMESTTSGFLGPLLVLQAGFFLLTRILTMPQSLDSWWTSLNFLGGAPT
                     CPGQNSQSPTSNH"
     misc_feature    join(3021..3031,1..835)
                     /gene="P"
                     /note="nonfunctional middle S protein due to mutation;
                     pre-S2/S"
     misc_feature    155..835
                     /gene="P"
                     /note="nonfunctional S protein due to mutation; HBsAg"
     gene            1374..1760
                     /gene="X"
     CDS             1374..1760
                     /gene="X"
                     /codon_start=1
                     /product="truncated X protein"
                     /protein_id="ACO05126.1"
                     /db_xref="GI:225675784"
                     /translation="MAARVCCQLDPARDVLCLRPVGAESRGRPVSGPFGPLSSPSSSA
                     VPADHGAHLSLRGLPVCAFSSAGPCALRFTSARRMETTVNAHQVLPKVLHKRTLGLSA
                     MSTTDLEAYFKDCLFKNWEELGRRLG"
     gene            1813..2451
                     /gene="C"
     misc_feature    1813..2451
                     /gene="C"
                     /note="nonfunctional precore/core protein due to mutation"
     CDS             1900..2451
                     /gene="C"
                     /codon_start=1
                     /product="core protein"
                     /protein_id="ACO05124.1"
                     /db_xref="GI:225675782"
                     /translation="MDIDPYKEFGASVELLSFLPTDFFPSIRDLLDTASALYREALES
                     PEHCSPHHTALRQAILCWGELMNLATWVGSNLEDPASRELVVSYVNVNMGLKLRQLLW
                     FHISCLTFGRETVLEYLVSFGVWIRTPTAYRPPNAPILSTLPETTVVRRRGRSPRRRT
                     PSPRRRRSQSPRRRRSQSRESQC"
ORIGIN      
        1 ctccacaaca ttccaccaag ctctgctaga ccccagagtg aggggcctat actttcctgc
       61 tggtggctcc agttccggaa cagtaaaccc tgttccgact actgcctcac ccatatcgtc
      121 aatcttctcg aggactgggg accctgcacc gaacatggag agcacaacat caggattcct
      181 aggacccctg ctcgtgttac aggcggggtt tttcttgttg acaagaatcc tcacaatgcc
      241 acagagtcta gactcgtggt ggacttctct caattttcta gggggagcac ccacgtgtcc
      301 tggccaaaat tcgcagtccc caacctccaa tcactaacca acctcttgtc ctccaatttg
      361 tcctggctat cgctggatgt gtctgcggcg ttttatcata ttcctcttca tcctgctgct
      421 atgcctcatc ttcttgttgg ttcttctgga ctaccaaggt atgttgcccg tttgtcctct
      481 acttccagga acatcaacta ccagcacggg accatgcaag acatgcacga ttcctgctca
      541 aggaacctct atgtttccct cttgttgctg tacaaaacct tcggacggaa actgcacttg
      601 tattcccatc ccatcatctt tggctttcgc aagattccta tgggagtggg cctcagtccg
      661 tttctcctga ctcagtttac tagtgccatt tgttcagtga ttcgtagggc tttcccccac
      721 tgtttggctt tcagttatat ggatgatgtg gtattggggg ccaagtctgt acaacatctt
      781 gagtcccttt ttaccactat taccaatttt cttttgtctt tgggtataca tttgaaccct
      841 aataaaacca aacgttgggg ttactccctt aacttcatgg gatatgtaat tggaagttgg
      901 ggtactttac cgcaagaaca tattgtacta aaactcaagc aatgttttcg gaaactgcct
      961 gtaaatagac ctattgattg gaaagtatgt cagagaattg tgggtctttt gggctttact
     1021 gcccctttta cacaatgtgg ctatcctgcc ttaatgcctt tatatgcatg tatacactca
     1081 aagcaggctt tcactttctc gccaacttac aaggcctttc tgtgtaaaca atatctgaac
     1141 ctttaccccg ttgcccggca acggtcaggt ctctgccaag tgtttgctga cgcaaccccc
     1201 actggatggg gcttggctat tggccatcgc cgcatgcgtg gaacctttgt ggctcctctg
     1261 ccgatccata ctgcggaact cctagcagct tgttttgctc gcagccggtc tggagcgaaa
     1321 cttatcggca ccgacaactc tgttgtcctc tcgcggaaat acacctccct tccatggctg
     1381 ctagggtgtg ctgccaactg gatcctgcgc gggacgtcct ttgtctacgt cccgtcggcg
     1441 ctgaatcccg cggacgaccc gtctcggggc cgtttgggcc tctatcgtcc ccttcttcat
     1501 ctgccgttcc ggccgaccac ggggcgcacc tctctttacg cggtctcccc gtctgtgcct
     1561 tctcatctgc cggaccgtgt gcacttcgct tcacctctgc acgtcgcatg gagaccaccg
     1621 tgaacgccca ccaggtcttg cccaaggtct tacataagag gactcttgga ctctcagcaa
     1681 tgtcaacgac cgaccttgag gcgtacttca aagactgttt gtttaagaac tgggaggagt
     1741 tggggaggag attaggttaa tgatctatgt actaggaggc tgtaggcata aattggtctg
     1801 ttcaccagca ccatgcaact ttttcacctc tgcctaatca tctcttgttc atgtcctact
     1861 gttcaagcct ccaagctgtg ccttgggtgg ctttagggca tggacattga cccgtataaa
     1921 gaatttggag cttctgtgga gttactctct tttttgccta ctgatttttt tccttctatt
     1981 cgagatctcc tcgacaccgc ctctgctctg tatcgggagg ccttagagtc tccagaacat
     2041 tgttcacctc accatacagc actcaggcaa gctattctgt gttggggtga gttgatgaat
     2101 ctggccacct gggtgggaag taatttggaa gaccctgcat ccagggaatt agtagtcagc
     2161 tatgtcaatg ttaatatggg cctaaaactc agacaactac tgtggtttca catttcctgt
     2221 cttacttttg gaagagaaac tgttcttgag tatttggtgt cttttggagt gtggattcgc
     2281 actcctactg cttacagacc accaaatgcc cctatcttat caacacttcc ggaaactact
     2341 gttgttagac gacgaggcag gtcccctaga agaagaactc cctcgcctcg cagacgaagg
     2401 tctcaatcgc cgcgtcgcag aagatctcaa tctcgggaat ctcaatgtta gtatcccttg
     2461 gactcataag gtgggaaact ttactgggct ttattcttct actgtacctg tctttaatcc
     2521 tgagtggcaa actccctcct ttcctcacat tcatttacag gaggacatta ttgatagatg
     2581 tcaacaatat gtgggcccac ttacagttaa tgaaaaacgg agattaaaat taattatgcc
     2641 tgctaggttc tatcctaacc ttaccaaata tttgcccttg gacaaaggta ttaaacccta
     2701 ttatcctgaa catacagtta atcattactt caaaactagg cattatttac atactctgtg
     2761 gaaggctggt attctatata agagagaaac tacacgcagt gcctcatttt gtgggtcacc
     2821 atattcttgg gaacaagagc tacagcatgg gaggttggtc ttccaaacct caacaaggca
     2881 tggggacaaa tctttctgtt cccaatcctc tgggattctt tcccgatcac cagttggacc
     2941 ctgcgttcgg agccaactca aacaatccag attgggactt caaccccaac aaggatcatt
     3001 ggccagaggc aactcaggcc atgcagtgga a
//

LOCUS       FJ787437                3215 bp    DNA     circular VRL 30-MAR-2009
DEFINITION  Hepatitis B virus isolate S129-9, complete genome.
ACCESSION   FJ787437
VERSION     FJ787437.1  GI:225675785
KEYWORDS    .
SOURCE      Hepatitis B virus
  ORGANISM  Hepatitis B virus
            Viruses; Retro-transcribing viruses; Hepadnaviridae;
            Orthohepadnavirus.
REFERENCE   1  (bases 1 to 3215)
  AUTHORS   Liu,Y., Wang,Y., Xu,Z., Wang,C., Ren,X., Dai,J. and Xu,D.
  TITLE     Hepatitis B virus full-length genome isolated from a patient
  JOURNAL   Unpublished
REFERENCE   2  (bases 1 to 3215)
  AUTHORS   Liu,Y., Wang,Y., Xu,Z., Wang,C., Ren,X., Dai,J. and Xu,D.
  TITLE     Direct Submission
  JOURNAL   Submitted (24-FEB-2009) Viral Hepatitis Research Laboratory,
            Institute of Infectious Diseases, The 302 Hospital of PLA, 100 Xi
            Si Huan Middle Road, Beijing 100039, China
FEATURES             Location/Qualifiers
     source          1..3215
                     /organism="Hepatitis B virus"
                     /mol_type="genomic DNA"
                     /serotype="Adrq+"
                     /isolate="S129-9"
                     /isolation_source="serum from patient with HBV-associated
                     liver cirrhosis"
                     /host="Homo sapiens"
                     /db_xref="taxon:10407"
                     /country="China"
                     /collection_date="02-Aug-2007"
                     /note="genotype: C2"
     gene            join(2307..3215,1..1623)
                     /gene="P"
     CDS             join(2307..3215,1..1623)
                     /gene="P"
                     /codon_start=1
                     /product="polymerase"
                     /protein_id="ACO05127.1"
                     /db_xref="GI:225675786"
                     /translation="MPLSYQHFRKLLLLDDEAGPLEEELPRLADEGLSRRVAEDLNLG
                     NLNVSIPWTHKVGNFTGLYSSTVPVFNPEWQTPSFPHIHLQEDIIDRCQQYVGPLTVN
                     EKRRLKLIMPARFYPNLTKYLPLDKGIKPYYPEHTVNHYFKTRHYLHTLWKAGILYKR
                     ETTRSASFCGSPYSWEHELQHGRSVFQTSTRHGDKSFCSQSSGILSRSPVGPCVRSQL
                     KQSRLGLQPQQGSLARGKSGRSGSIRARVHPTTRRSFGVEPSGSGHIDNSASSTSSCL
                     HQSAVRETAYSHLSTSKRQSSSGHAVELPNIPPSSARPQSEGPILSCWWLQFRNSKPC
                     SDYCLTHIVNLLEDWGPCTEHGEHNIRIPRTPARVTGGVFLVDKNPHNTTESRLVVDF
                     SQFSRGSTRVSWPKFAVPNLQSLTNLLSSNLSWLSLDVSAAFYHIPLHPAAMPHLLVG
                     SSGLPRYVARLSSTSRNINYQHGTMQDMHDSCSRNLYVSLLLLYKTFGRKLHLYSHPI
                     IFGFRKIPMGVGLSPFLLVQFTSAICSVVRRAFPHCLAFSYMDDVVLGAKSVQHLESL
                     FTSITNFLLSLGIHLNPDKTKRWGYSLNFMGYVIGSWGTLPQEHIVQKLKQCFRKLPV
                     NRPIDWKVCQRIVGLLGFAAPFTQCGYPALMPLYACIQSKQAFTFSPTYKAFLCKQYL
                     NLYPVARQRSGLCQVFADATPTGWGLAIGHRRMRGTFVAPLPIHTAELLAACFARSRS
                     GAKLIGTDNSVVLSRKYTSFPWLLGCAANWILRGTSFVYVPSALNPADDPSRGRLGLY
                     RPLLHLPFRPTTGRTSLYAVSPSVPSHLPDRVHFASPLHVAWRPP"
     gene            join(2848..3215,1..835)
                     /gene="S"
     CDS             join(2848..3215,1..835)
                     /gene="S"
                     /note="pre-S1/pre-S2/S"
                     /codon_start=1
                     /product="large S protein"
                     /protein_id="ACO05128.1"
                     /db_xref="GI:225675787"
                     /translation="MGGPSSKPRQGMGTNLSVPNPLGFFPDHQLDPAFGANSNNPDWD
                     FNPNKDHWPEANQVGAGAFGPGFTPPHGGLLGWSPQAQGILTTVPVAPPPASTNRQSG
                     RQPTPISPPLRDSHPQAMQWNSPTFHQALLDPRVRGLYFPAGGSSSGTVNPVPTTASP
                     ISSIFSRTGDPAPNMESTTSGFLGPLLVLQAGFFLLTRILTIPQSLDSWWTSLNFLGG
                     APACPGQNSQSPTSNHSPTSCPPICPGYRWMCLRRFIIFLFILLLCLIFLLVLLDYQG
                     MLPVCPLLPGTSTTSTGPCKTCTIPAQGTSMFPSCCCTKPSDGNCTCIPIPSSLAFAR
                     FLWEWASVRFSWFSLLVPFVQWFVGLSPTVWLSVIWMMWYWGPSLYNILSPFLPLLPI
                     FFCLWVYI"
     CDS             join(3205..3215,1..835)
                     /gene="S"
                     /note="pre-S2/S"
                     /codon_start=1
                     /product="middle S protein"
                     /protein_id="ACO05132.1"
                     /db_xref="GI:225675791"
                     /translation="MQWNSPTFHQALLDPRVRGLYFPAGGSSSGTVNPVPTTASPISS
                     IFSRTGDPAPNMESTTSGFLGPLLVLQAGFFLLTRILTIPQSLDSWWTSLNFLGGAPA
                     CPGQNSQSPTSNHSPTSCPPICPGYRWMCLRRFIIFLFILLLCLIFLLVLLDYQGMLP
                     VCPLLPGTSTTSTGPCKTCTIPAQGTSMFPSCCCTKPSDGNCTCIPIPSSLAFARFLW
                     EWASVRFSWFSLLVPFVQWFVGLSPTVWLSVIWMMWYWGPSLYNILSPFLPLLPIFFC
                     LWVYI"
     CDS             155..835
                     /gene="S"
                     /note="HBsAg"
                     /codon_start=1
                     /product="S protein"
                     /protein_id="ACO05131.1"
                     /db_xref="GI:225675790"
                     /translation="MESTTSGFLGPLLVLQAGFFLLTRILTIPQSLDSWWTSLNFLGG
                     APACPGQNSQSPTSNHSPTSCPPICPGYRWMCLRRFIIFLFILLLCLIFLLVLLDYQG
                     MLPVCPLLPGTSTTSTGPCKTCTIPAQGTSMFPSCCCTKPSDGNCTCIPIPSSLAFAR
                     FLWEWASVRFSWFSLLVPFVQWFVGLSPTVWLSVIWMMWYWGPSLYNILSPFLPLLPI
                     FFCLWVYI"
     gene            1374..1838
                     /gene="X"
     CDS             1374..1838
                     /gene="X"
                     /codon_start=1
                     /product="X protein"
                     /protein_id="ACO05130.1"
                     /db_xref="GI:225675789"
                     /translation="MAARVCCQLDPARDVLCLRPVGAESRGRPVSGPFGPLSSPSSSA
                     VPADHGAHLSLRGLPVCAFSSAGPCALRFTSARRMETTVNAHQVLPKVLHKRTLGLSA
                     MSTTDLEAYFKDCLFKNWEELGEESRLMIYVLGGCRHKLVCSPAPCNFFTSA"
     gene            1814..2452
                     /gene="C"
     misc_feature    1814..2452
                     /gene="C"
                     /note="nonfunctional precore/core protein due to mutation"
     CDS             1901..2452
                     /gene="C"
                     /codon_start=1
                     /product="core protein"
                     /protein_id="ACO05129.1"
                     /db_xref="GI:225675788"
                     /translation="MDIDPYKEFGASVELLSFLPSDFFPSIRDLLDTASALYREALES
                     PEHCSPHHTALRQAILCWGELMNLATWVGSNLEDPASRELVVSYVNVNMGLKLRQLLW
                     FHISCLTFGRETVLEYLVSFGVWIRTPTAYRPPNAPILSTLPETTVVRRRGRSPRRRT
                     PSPRRRRSQSPRRRRSQSRESQC"
ORIGIN      
        1 ctccccaaca ttccaccaag ctctgctaga ccccagagtg aggggcctat actttcctgc
       61 tggtggctcc agttccggaa cagtaaaccc tgttccgact actgcctcac ccatatcgtc
      121 aatcttctcg aggactgggg accctgcacc gaacatggag agcacaacat caggattcct
      181 aggacccctg ctcgtgttac aggcggggtt tttcttgttg acaagaatcc tcacaatacc
      241 acagagtcta gactcgtggt ggacttctct caattttcta gggggagcac ccgcgtgtcc
      301 tggccaaaat tcgcagtccc caacctccaa tcactcacca acctcttgtc ctccaatttg
      361 tcctggctat cgctggatgt gtctgcggcg ttttatcata ttcctcttca tcctgctgct
      421 atgcctcatc ttcttgttgg ttcttctgga ctaccaaggt atgttgcccg tttgtcctct
      481 acttccagga acatcaacta ccagcacggg accatgcaag acatgcacga ttcctgctca
      541 aggaacctct atgtttccct cttgttgctg tacaaaacct tcggacggaa actgcacttg
      601 tattcccatc ccatcatctt tggctttcgc aagattccta tgggagtggg cctcagtccg
      661 tttctcctgg ttcagtttac tagtgccatt tgttcagtgg ttcgtagggc tttcccccac
      721 tgtttggctt tcagttatat ggatgatgtg gtattggggg ccaagtctgt acaacatctt
      781 gagtcccttt ttacctctat taccaatttt cttttgtctt tgggtataca tttgaaccct
      841 gataaaacca aacgttgggg ttactccctt aacttcatgg gatatgtaat tggaagttgg
      901 ggtactttac cgcaagaaca tattgtacaa aaactcaagc aatgttttcg gaaactgcct
      961 gtaaatagac ctattgattg gaaagtatgt cagcgaattg tgggtctttt gggctttgct
     1021 gcccctttta cacaatgtgg ctatcctgcc ttaatgcctt tatatgcatg tatacaatca
     1081 aagcaggctt tcactttctc gccaacttac aaggcctttc tgtgtaaaca atatctgaac
     1141 ctttaccccg ttgcccggca acggtcaggt ctctgccaag tgtttgctga cgcaaccccc
     1201 actggatggg gcttggctat tggccatcgc cgcatgcgtg gaacctttgt ggctcctctg
     1261 ccgatccata ctgcggaact cctagcagct tgttttgctc gcagccggtc tggagcgaaa
     1321 cttatcggca ccgacaactc tgttgtcctc tcgcggaaat acacctcctt tccatggctg
     1381 ctagggtgtg ctgccaactg gatcctgcgc gggacgtcct ttgtctacgt cccgtcggcg
     1441 ctgaatcccg cggacgaccc gtctcggggc cgtttgggcc tctatcgtcc ccttcttcat
     1501 ctgccgttcc ggccgaccac ggggcgcacc tctctttacg cggtctcccc gtctgtgcct
     1561 tctcatctgc cggaccgtgt gcacttcgct tcacctctgc acgtcgcatg gagaccaccg
     1621 tgaacgccca ccaggtcttg cccaaggtct tacataagag gactcttgga ctctcagcaa
     1681 tgtcaacgac cgaccttgag gcgtacttca aagactgttt gtttaagaac tgggaggagt
     1741 taggggagga gagtaggtta atgatctatg tactaggagg ctgtaggcat aaattggtct
     1801 gttcaccagc accatgcaac tttttcacct ctgcctaatc atctcatgtt catgtcctac
     1861 tgttcaagcc tccaagctgt gccttgggtg gctttagggc atggacattg acccgtataa
     1921 agaatttgga gcttctgtgg agttactctc ttttttgcct tctgattttt ttccttctat
     1981 tcgagatctc ctcgacaccg cctctgctct gtatcgggag gccttagagt ctccagaaca
     2041 ttgttcacct caccatacag cactcaggca agctattctg tgttggggtg agttgatgaa
     2101 tctggccacc tgggtgggaa gtaatttgga agaccctgca tccagggaat tagtagtcag
     2161 ctatgtcaat gttaatatgg gcctaaaact cagacaacta ctgtggtttc acatttcctg
     2221 tcttactttt ggaagagaaa ctgttcttga gtatttggtg tcttttggag tgtggattcg
     2281 cactcctact gcttacagac caccaaatgc ccctatctta tcaacacttc cggaaactac
     2341 tgttgttaga cgacgaggca ggtcccctag aagaagaact ccctcgcctc gcagacgaag
     2401 gtctcagtcg ccgcgtcgca gaagatctca atctcgggaa tctcaatgtt agtatccctt
     2461 ggactcataa ggtgggaaac tttactgggc tttattcttc tactgtacct gtctttaatc
     2521 ctgagtggca aactccctcc tttcctcaca ttcatttaca ggaggacatt attgatagat
     2581 gtcaacaata tgtgggccca cttaccgtta atgaaaaacg gagattaaaa ttaataatgc
     2641 ctgctaggtt ctatcctaac cttaccaaat atttgccctt ggacaaaggt attaaaccct
     2701 attatcctga acatacagtt aatcattact tcaaaactag gcattattta catactctgt
     2761 ggaaggctgg cattctatat aagagagaaa ctacacgcag tgcctcattt tgtgggtcac
     2821 catattcttg ggaacacgag ctacagcatg ggaggtccgt cttccaaacc tcgacaaggc
     2881 atggggacaa atctttctgt tcccaatcct ctgggattct ttcccgatca ccagttggac
     2941 cctgcgttcg gagccaactc aaacaatcca gattgggact tcaaccccaa caaggatcat
     3001 tggccagagg caaatcaggt aggagcggga gcattcgggc cagggttcac cccaccacac
     3061 ggcggtcttt tggggtggag ccctcaggct cagggcatat tgacaacagt gccagtagca
     3121 cctcctcctg cctccaccaa tcggcagtca gggagacagc ctactcccat ctctccacct
     3181 ctaagagaca gtcatcctca ggccatgcag tggaa
//

LOCUS       FJ787438                3216 bp    DNA     circular VRL 30-MAR-2009
DEFINITION  Hepatitis B virus isolate S129-8, complete genome.
ACCESSION   FJ787438
VERSION     FJ787438.1  GI:225675792
KEYWORDS    .
SOURCE      Hepatitis B virus
  ORGANISM  Hepatitis B virus
            Viruses; Retro-transcribing viruses; Hepadnaviridae;
            Orthohepadnavirus.
REFERENCE   1  (bases 1 to 3216)
  AUTHORS   Liu,Y., Wang,Y., Xu,Z., Wang,C., Ren,X., Dai,J. and Xu,D.
  TITLE     Hepatitis B virus full-length genome isolated from a patient
  JOURNAL   Unpublished
REFERENCE   2  (bases 1 to 3216)
  AUTHORS   Liu,Y., Wang,Y., Xu,Z., Wang,C., Ren,X., Dai,J. and Xu,D.
  TITLE     Direct Submission
  JOURNAL   Submitted (24-FEB-2009) Viral Hepatitis Research Laboratory,
            Institute of Infectious Diseases, The 302 Hospital of PLA, 100 Xi
            Si Huan Middle Road, Beijing 100039, China
FEATURES             Location/Qualifiers
     source          1..3216
                     /organism="Hepatitis B virus"
                     /mol_type="genomic DNA"
                     /serotype="Adrq+"
                     /isolate="S129-8"
                     /isolation_source="serum from patient with HBV-associated
                     liver cirrhosis"
                     /host="Homo sapiens"
                     /db_xref="taxon:10407"
                     /country="China"
                     /collection_date="02-Aug-2007"
                     /note="genotype: C2"
     gene            join(2308..3216,1..1623)
                     /gene="P"
     CDS             join(2308..3216,1..1623)
                     /gene="P"
                     /codon_start=1
                     /product="polymerase"
                     /protein_id="ACO05133.1"
                     /db_xref="GI:225675793"
                     /translation="MPLSYQHFRKLLLLDDDAGPLEEELPRLADEGLNRRVAEDLNLG
                     NLNVSIPWTHKVGNFTGLYSSTVPVFNPEWQTPSFPHIHLQEDIIDRCQQYVGPLTVN
                     EKRRLKLIMPARFYPNLTKYLPLDKGIKPYYPEHTVNHYFKTRHYLHTLWKAGILYKR
                     ETTRSASFCGSPYSWEQELQHGRLVFQTSTRHGDKSFCSQSSGILSRSPVGPCVRSQL
                     KQSRLGLQPQQGSLARGQSGRSGSIRARVHPTTRRSFGVEPSGSGHIDNSASSTSSCL
                     HQSAVRKTAYSHLSTSKRQSSSGHAVELPNIPPSSARPQSEGPILSCWWLQFRNSKPC
                     SDYCLTHIVNLLEDWGPCTEHGEHNIRIPRTPARVTGGIFLVDKNPHNTTESRLVVDF
                     SQFSRGSTHVSWPKFAVPNLQSLTNLLSSNLSWLSLDVSAAFYHIPLHPAAMPHLLVG
                     SSGLPRYVARLSSTSRNINYQHGTMQDMHDSCSRNLYVSLLLLYKTFGRKLHLYSHPI
                     IFGFRKIPMGVGLSPFLLVQFTSAICSVVRRAFPHCLAFSYMDDVVLGAKSVQHLESL
                     FTSISNFLLSLGIHLNPNKTKRWGYSLNFMGYVIGSWGTLPQEHIVQKLKQCFRKLPV
                     NRPIDWKVCQRIVGLLGFAAPFTQCGYPALMPLYACIQSKQAFTFSPTYKAFLCKQYL
                     NLYPVARQRSGLCQVFADATPTGWGLALGHRRMRGTFVAPLPIHTAELLAACFARSRS
                     GAKLIGTDNSVVLSRKYTSFPWLLGCAANWILRGTSFVYVPSALNPADDPSRGRLGLY
                     RPLLHLPFRPTTGRTSLYAVSPSVPSHLPDRVHFASPLHVAWRPP"
     gene            join(2849..3216,1..835)
                     /gene="S"
     CDS             join(2849..3216,1..835)
                     /gene="S"
                     /note="pre-S1/pre-S2/S"
                     /codon_start=1
                     /product="large S protein"
                     /protein_id="ACO05134.1"
                     /db_xref="GI:225675794"
                     /translation="MGGWSSKPRQGMGTNLSVPNPLGFFPDHQLDPAFGANSNNPDWD
                     FNPNKDHWPEANQVGAGAFGPGFTPPHGGLLGWSPQAQGILTTVPVAPPPASTNRQSG
                     RQPTPISPPLRDSHPQAMQWNSPTFHQALLDPRVRGLYFPAGGSSSGTVNPVPTTASP
                     ISSIFSRTGDPAPNMESTTSGFLGPLLVLQAGFFLLTRILTIPQSLDSWWTSLNFLGG
                     APTCPGQNSQSPTSNHSPTSCPPICPGYRWMCLRRFIIFLFILLLCLIFLLVLLDYQG
                     MLPVCPLLPGTSTTSTGPCKTCTIPAQGTSMFPSCCCTKPSDGNCTCIPIPSSLAFAR
                     FLWEWASVRFSWFSLLVPFVQWFVGLSPTVWLSVIWMMWYWGPSLYNILSPFLPLFPI
                     FFCLWVYI"
     CDS             join(3206..3216,1..835)
                     /gene="S"
                     /note="pre-S2/S"
                     /codon_start=1
                     /product="middle S protein"
                     /protein_id="ACO05137.1"
                     /db_xref="GI:225675797"
                     /translation="MQWNSPTFHQALLDPRVRGLYFPAGGSSSGTVNPVPTTASPISS
                     IFSRTGDPAPNMESTTSGFLGPLLVLQAGFFLLTRILTIPQSLDSWWTSLNFLGGAPT
                     CPGQNSQSPTSNHSPTSCPPICPGYRWMCLRRFIIFLFILLLCLIFLLVLLDYQGMLP
                     VCPLLPGTSTTSTGPCKTCTIPAQGTSMFPSCCCTKPSDGNCTCIPIPSSLAFARFLW
                     EWASVRFSWFSLLVPFVQWFVGLSPTVWLSVIWMMWYWGPSLYNILSPFLPLFPIFFC
                     LWVYI"
     CDS             155..835
                     /gene="S"
                     /note="HBsAg"
                     /codon_start=1
                     /product="S protein"
                     /protein_id="ACO05136.1"
                     /db_xref="GI:225675796"
                     /translation="MESTTSGFLGPLLVLQAGFFLLTRILTIPQSLDSWWTSLNFLGG
                     APTCPGQNSQSPTSNHSPTSCPPICPGYRWMCLRRFIIFLFILLLCLIFLLVLLDYQG
                     MLPVCPLLPGTSTTSTGPCKTCTIPAQGTSMFPSCCCTKPSDGNCTCIPIPSSLAFAR
                     FLWEWASVRFSWFSLLVPFVQWFVGLSPTVWLSVIWMMWYWGPSLYNILSPFLPLFPI
                     FFCLWVYI"
     gene            1374..1839
                     /gene="X"
     misc_feature    1374..1839
                     /gene="X"
                     /note="nonfunctional X protein due to mutation"
     gene            1815..2453
                     /gene="C"
     misc_feature    1815..2453
                     /gene="C"
                     /note="nonfunctional precore/core protein due to mutation"
     CDS             1902..2447
                     /gene="C"
                     /codon_start=1
                     /product="truncated core protein"
                     /protein_id="ACO05135.1"
                     /db_xref="GI:225675795"
                     /translation="MDIDPYKEFGASVELLSFLPSDFFPSIRDLLDTASALYREALES
                     PEHCSPHHTALRQVCLCWGELMNLATWVGSNLEDPASRELVVSYVNVNMGLKLRQLLW
                     FHISCLTFGRETVLEYLVSFGVWIRTPPAYRPQNAPILSTLPETTVVRRRCRSPRRRT
                     PSPRRRRSQSPRRRRSQSRES"
ORIGIN      
        1 ctccccaaca ttccaccaag ctctgctaga ccccagagtg aggggcctat actttcctgc
       61 tggtggctcc agttccggaa cagtaaaccc tgttccgact actgcctcac ccatatcgtc
      121 aatcttctcg aggactgggg accctgcacc gaacatggag agcacaacat caggattcct
      181 aggacccctg ctcgtgttac aggcgggatt tttcttgttg acaagaatcc tcacaatacc
      241 acagagtcta gactcgtggt ggacttctct caattttcta gggggagcac ccacgtgtcc
      301 tggccaaaat tcgcagtccc caacctccaa tcactcacca acctcttgtc ctccaatttg
      361 tcctggctat cgctggatgt gtctgcggcg ttttatcata ttcctcttca tcctgctgct
      421 atgcctcatc ttcttgttgg ttcttctgga ctaccaaggt atgttgcccg tttgtcctct
      481 acttccagga acatcaacta ccagcacggg accatgcaag acatgcacga ttcctgctca
      541 aggaacctct atgtttccct cttgttgctg tacaaaacct tcggacggaa actgcacttg
      601 tattcccatc ccatcatctt tggctttcgc aagattccta tgggagtggg cctcagtccg
      661 tttctcctgg ttcagtttac tagtgccatt tgttcagtgg ttcgtagggc tttcccccac
      721 tgtttggctt tcagttatat ggatgatgtg gtattggggg ccaagtctgt acaacatctt
      781 gagtcccttt ttacctctat ttccaatttt cttttgtctt tgggtataca tttgaaccct
      841 aataaaacca aacgttgggg ttactccctt aacttcatgg gatatgtaat tggaagttgg
      901 ggtactttac cgcaagaaca tattgtacaa aaactcaagc aatgttttcg gaaactgcct
      961 gtaaatagac ctattgattg gaaagtatgt cagagaattg tgggtctttt gggctttgct
     1021 gcccctttta cacaatgtgg ctatcctgcc ttaatgcctt tatatgcatg tatacaatca
     1081 aagcaggctt tcactttctc gccaacttac aaggcctttc tgtgtaaaca atatctgaac
     1141 ctttaccccg ttgcccggca acggtcaggt ctctgccaag tgtttgctga cgcaaccccc
     1201 actggatggg gcttggctct tggccatcgc cgcatgcgtg gaacctttgt ggctcctctg
     1261 ccgatccata ctgcggaact cctagcagct tgttttgctc gcagccggtc tggagcgaaa
     1321 cttatcggca ccgacaactc tgttgtcctc tcgcggaaat acacctcctt tccatggctg
     1381 ctagggtgtg ctgccaactg gatcctgcgc gggacgtcct ttgtctacgt cccgtcggcg
     1441 ctgaatcccg cggacgaccc gtctcggggc cgtttgggcc tctatcgtcc ccttcttcat
     1501 ctgccgttcc ggccgaccac ggggcgcacc tctctttacg cggtctcccc gtctgtgcct
     1561 tctcatctgc cggaccgtgt gcacttcgct tcacctctgc acgtcgcatg gagaccaccg
     1621 tgaacgccca ccaggtcttg cccaaggtct tacataagag gactcttgga ctctcagcaa
     1681 tgtcaacgac cgaccttgag gcgtacttca aagactgttt gtttaagaac tgggaggagt
     1741 tgggggagga gagtaggtta atgatctatg tactaggagg ctgtaggcat aaattggtct
     1801 gttcaccagc caccatgcaa ctttttcacc tctgcctaat catctcatgt tcatgtccta
     1861 ctgttcaagc ctccaagctg tgccttgggt ggctttaggg catggacatt gacccgtata
     1921 aagaatttgg agcttctgtg gagttactct cttttttgcc ttctgatttt tttccttcta
     1981 ttcgagatct cctcgacacc gcctctgctc tgtatcggga ggccttagag tctccagaac
     2041 attgttcacc tcaccataca gcactcaggc aagtttgtct gtgttggggt gagttgatga
     2101 atctggccac ctgggtggga agtaatttgg aagaccctgc atccagggaa ttagtagtca
     2161 gctatgtcaa tgttaatatg ggcctaaaac tcagacaact actgtggttt cacatttcct
     2221 gtcttacttt tggaagagaa actgttcttg agtatttggt gtcttttggg gtgtggattc
     2281 gcactcctcc tgcttacaga ccacaaaatg cccctatctt atcaacactt ccggaaacta
     2341 ctgttgttag acgacgatgc aggtccccta gaagaagaac tccctcgcct cgccgacgaa
     2401 ggtctcaatc gccgcgtcgc agaagatctc aatctcggga atcttaatgt tagtatccct
     2461 tggactcata aggtgggaaa ctttactggg ctttattctt ctactgtacc tgtctttaat
     2521 cctgagtggc aaactccctc ctttcctcac attcatttac aggaggacat tattgataga
     2581 tgtcaacaat atgtgggccc acttacagtt aatgaaaaac ggagattaaa attaattatg
     2641 cctgctaggt tctatcctaa ccttaccaaa tatttgccct tggacaaagg tattaaaccc
     2701 tattatcctg aacatacagt taatcattac ttcaaaacta ggcattattt acatactctg
     2761 tggaaggctg gtattctata taagagagaa actacacgca gtgcctcatt ttgtgggtca
     2821 ccatattctt gggaacaaga gctacagcat gggaggttgg tcttccaaac ctcgacaagg
     2881 catggggaca aatctttctg ttcccaatcc tctgggattc tttcccgatc accagttgga
     2941 ccctgcgttc ggagccaact caaacaatcc agattgggac ttcaacccca acaaggatca
     3001 ttggccagag gccaatcagg taggagcggg agcattcggg ccagggttca ccccaccaca
     3061 cggcggtctt ttggggtgga gccctcaggc tcagggcata ttgacaacag tgccagtagc
     3121 acctcctcct gcctccacca atcggcagtc aggaagacag cctactccca tctctccacc
     3181 tctaagagac agtcatcctc aggccatgca gtggaa
//

LOCUS       FJ787455                3215 bp    DNA     circular VRL 30-MAR-2009
DEFINITION  Hepatitis B virus isolate S1092-3, complete genome.
ACCESSION   FJ787455
VERSION     FJ787455.1  GI:225675917
KEYWORDS    .
SOURCE      Hepatitis B virus
  ORGANISM  Hepatitis B virus
            Viruses; Retro-transcribing viruses; Hepadnaviridae;
            Orthohepadnavirus.
REFERENCE   1  (bases 1 to 3215)
  AUTHORS   Liu,Y., Wang,Y., Xu,Z., Wang,C., Ren,X., Dai,J. and Xu,D.
  TITLE     Hepatitis B virus full-length genome isolated from a patient
  JOURNAL   Unpublished
REFERENCE   2  (bases 1 to 3215)
  AUTHORS   Liu,Y., Wang,Y., Xu,Z., Wang,C., Ren,X., Dai,J. and Xu,D.
  TITLE     Direct Submission
  JOURNAL   Submitted (24-FEB-2009) Viral Hepatitis Research Laboratory,
            Institute of Infectious Diseases, The 302 Hospital of PLA, 100 Xi
            Si Huan Middle Road, Beijing 100039, China
FEATURES             Location/Qualifiers
     source          1..3215
                     /organism="Hepatitis B virus"
                     /mol_type="genomic DNA"
                     /serotype="Adrq+"
                     /isolate="S1092-3"
                     /isolation_source="serum from patient with HBV-associated
                     liver cirrhosis"
                     /host="Homo sapiens"
                     /db_xref="taxon:10407"
                     /country="China"
                     /collection_date="27-Nov-2007"
                     /note="genotype: C2"
     gene            join(2307..3215,1..1623)
                     /gene="P"
     CDS             join(2307..3215,1..1623)
                     /gene="P"
                     /codon_start=1
                     /product="polymerase"
                     /protein_id="ACO05241.1"
                     /db_xref="GI:225675918"
                     /translation="MPLSYQHFRKLLLLDDEAGPLEEELPRLADEGLNRRVAEDLNLG
                     NLNVSIPWTHKVGNFTGLYSSTVPVFNPEWQTPSFPHIHLQEDIINRCQQFVGPLTVN
                     EKRRLKLIMPARFYPNLTKYLPLDKGIKPYYPEHAVNHYFKTMHYLHTLWKAGILYKR
                     ETTRSASFCGSPYSWEQELQHGRLVFQTSKRHGDKSFCAQSSGILSRSPVGPCVRSQL
                     KQSRLGLQPQQGSLARGKSGRSGSIRARVHPTTRQSFGVEPSGSGHTDNSASSTSSCL
                     HQSAVRKTAYSHLSTSKRQSSSGHAVELHNIPPSSARPQSEGPILSCWWLQFRNSKPC
                     SDYCLTHIVNLLEDWGPCTEHGEHNIRIPRTPARVTGGVFLVDKNPHNTTEPRLVVDF
                     SQFSRGSTQVSWPKFAVPNLQSLTNLLSSNLSWLSLDVSAAFYHIPLHPAAMPHLLVG
                     SSGLPRYVARLSSTSRNINYQHGTMQDLHDSCSRNLYVSLLLLYKTFGRKLHLYSHPI
                     ILGFRKIPMGVGLSPFLMAQFTSAICSVVRRAFPHCLAFSYIDDVVLGAKSVQHLESL
                     FTSITNFLVSLGIHLNPNKTKRWGYSLNFMGYVIGSWGTLPQEHIVLKIKQCFRKLPV
                     NRPIDWKVCQRIVGLLGFAAPFTQCGYPALKPLYACIQSKQAFSFSPTYKAFLCKQYL
                     NLYPVARQRSGLCQVFADATPTGWGLAVGHRRMRGTFVAPLPIHTAELLAACFARSRS
                     GAKLIGTDNSVVLSRKYTSFPWLLGCAANWILRGTSFVHVPSALNPADDPSRGRLGLY
                     RPLLHLPFRPATGRTSLYAVSPSVPSHLPDRVHFASPLHVAWRPP"
     gene            join(2848..3215,1..835)
                     /gene="S"
     CDS             join(2848..3215,1..835)
                     /gene="S"
                     /note="pre-S1/pre-S2/S"
                     /codon_start=1
                     /product="large S protein"
                     /protein_id="ACO05242.1"
                     /db_xref="GI:225675919"
                     /translation="MGGWSSKPRKGMGTNLSVPNPLGFFPDHQLDPAFGANSNNPDWD
                     FNPNKDHWPEANQVGAGAFGPGFTPPHGSPLGWSPQAQGILTTVPVAPPPASTNRQSG
                     RQPTPISPPLRDSHPQAMQWNSTTFHQALLDPRVRGLYFPAGGSSSGTVNPVPTTASP
                     ISSIFSRTGDPAPNMESTTSGFLGPLLVLQAGFFLLTRILTIPQSLDSWWTSLNFLGG
                     APKCPGQNSQSPTSNHSPTSCPPICPGYRWMCLRRFIIFLFILLLCLIFLLVLLDCQG
                     MLPVCPLLPGTSTTSTGPCKTCTTPAQGTSMFPSCCCTKPSDGNCTCIPIPSSWAFAR
                     FLWEWASVRFSWLSLLVPFVQWFVGLSPTVWLSVILMMWYWGPSLYNILSPFLPLLPI
                     FLCLWVYI"
     CDS             join(3205..3215,1..835)
                     /gene="S"
                     /note="pre-S2/S"
                     /codon_start=1
                     /product="middle S protein"
                     /protein_id="ACO05247.1"
                     /db_xref="GI:225675924"
                     /translation="MQWNSTTFHQALLDPRVRGLYFPAGGSSSGTVNPVPTTASPISS
                     IFSRTGDPAPNMESTTSGFLGPLLVLQAGFFLLTRILTIPQSLDSWWTSLNFLGGAPK
                     CPGQNSQSPTSNHSPTSCPPICPGYRWMCLRRFIIFLFILLLCLIFLLVLLDCQGMLP
                     VCPLLPGTSTTSTGPCKTCTTPAQGTSMFPSCCCTKPSDGNCTCIPIPSSWAFARFLW
                     EWASVRFSWLSLLVPFVQWFVGLSPTVWLSVILMMWYWGPSLYNILSPFLPLLPIFLC
                     LWVYI"
     CDS             155..835
                     /gene="S"
                     /note="HBsAg"
                     /codon_start=1
                     /product="S protein"
                     /protein_id="ACO05246.1"
                     /db_xref="GI:225675923"
                     /translation="MESTTSGFLGPLLVLQAGFFLLTRILTIPQSLDSWWTSLNFLGG
                     APKCPGQNSQSPTSNHSPTSCPPICPGYRWMCLRRFIIFLFILLLCLIFLLVLLDCQG
                     MLPVCPLLPGTSTTSTGPCKTCTTPAQGTSMFPSCCCTKPSDGNCTCIPIPSSWAFAR
                     FLWEWASVRFSWLSLLVPFVQWFVGLSPTVWLSVILMMWYWGPSLYNILSPFLPLLPI
                     FLCLWVYI"
     gene            1374..1838
                     /gene="X"
     CDS             1374..1838
                     /gene="X"
                     /codon_start=1
                     /product="X protein"
                     /protein_id="ACO05244.1"
                     /db_xref="GI:225675921"
                     /translation="MAARLCCQLDPARDVLCSRPVGAESRGRPISGPFGALPSPSSSA
                     VPTGHGAYLSLRGLPVCAFSSAGPCALRFTSARRMETTVNAHQVLPKVLHKRTLGLPA
                     MSTTDLEAYFKDCLFKDWEELGEETRLMIFVLGGCRHKLVCSPAPCNFFTSA"
     gene            1814..2452
                     /gene="C"
     CDS             1814..2452
                     /gene="C"
                     /codon_start=1
                     /product="precore/core protein"
                     /protein_id="ACO05243.1"
                     /db_xref="GI:225675920"
                     /translation="MQLFHLCLIISCSCPTVQASKLCLGWLWGMDIDPYKEFGASAEL
                     LSFLPSDFFPSTRDLLDTASALYREALESPEHCSPHHTALRQAILCWGELMNLATWVG
                     SNLEDPASRELVVGYVNVNMGLKLRQILWFHISCLTFGRETVLEYLVSFGVWIRTPPA
                     YRPPNAPILSTLPETTVVRRRGRSPRRRTPSPRRRRSQSPRRGRSQSRESQC"
     CDS             1901..2452
                     /gene="C"
                     /codon_start=1
                     /product="core protein"
                     /protein_id="ACO05245.1"
                     /db_xref="GI:225675922"
                     /translation="MDIDPYKEFGASAELLSFLPSDFFPSTRDLLDTASALYREALES
                     PEHCSPHHTALRQAILCWGELMNLATWVGSNLEDPASRELVVGYVNVNMGLKLRQILW
                     FHISCLTFGRETVLEYLVSFGVWIRTPPAYRPPNAPILSTLPETTVVRRRGRSPRRRT
                     PSPRRRRSQSPRRGRSQSRESQC"
ORIGIN      
        1 ctccacaaca ttccaccaag ctctgctaga ccccagagtg aggggcctat actttcctgc
       61 tggtggctcc agttccggaa cagtaaaccc tgttccgact actgcctcac ccatatcgtc
      121 aatcttctcg aggactgggg accctgcacc gaacatggag agcacaacat caggattcct
      181 aggacccctg ctcgtgttac aggcggggtt tttcttgttg acaagaatcc tcacaatacc
      241 acagagccta gactcgtggt ggacttctct caattttcta gggggagcac ccaagtgtcc
      301 tggccaaaat tcgcagtccc caacctccaa tcactcacca acctcttgtc ctccaatttg
      361 tcctggctat cgctggatgt gtctgcggcg ttttatcata ttcctcttca tcctgctgct
      421 atgcctcatc ttcttgttgg ttcttctgga ctgccaaggt atgttgcccg tttgtcctct
      481 acttccagga acatcaacta ccagcacggg accatgcaag acctgcacga ctcctgctca
      541 aggaacctct atgtttccct cttgttgctg tacaaaacct tcggacggaa attgcacttg
      601 tattcccatc ccatcatcct gggctttcgc aagattccta tgggagtggg cctcagtccg
      661 tttctcatgg ctcagtttac tagtgccatt tgttcagtgg ttcgtagggc tttcccccac
      721 tgtttggctt tcagttatat tgatgatgtg gtattggggg ccaagtctgt acaacatctt
      781 gagtcccttt ttacctctat taccaatttt cttgtgtctt tgggtataca tttgaatcct
      841 aataaaacca aacgttgggg ctactccctt aacttcatgg gatatgtaat tggaagttgg
      901 ggaactttac cgcaagaaca tattgtacta aaaatcaagc aatgttttcg aaaactgcct
      961 gtaaatagac ctattgattg gaaagtatgt cagagaattg tggggctttt aggctttgct
     1021 gcccctttta cacaatgtgg ctatcctgcc ttaaagcctt tatatgcatg tatacaatct
     1081 aagcaggctt tctcgttctc gccaacttac aaggcctttc tgtgtaaaca atatctgaac
     1141 ctttaccccg ttgcccggca acggtcaggt ctatgccaag tgtttgctga cgcaaccccc
     1201 actggctggg gcttggctgt gggccatcgc cgcatgcgtg gaacctttgt ggctcctctg
     1261 ccgatccata cagcggaact cctagcagct tgttttgctc gcagccggtc tggagcaaaa
     1321 cttatcggca ccgacaactc tgttgtcctc tctcggaaat acacctcctt tccatggctg
     1381 ctaggctgtg ctgccaactg gatcctgcgc gggacgtcct ttgttcacgt cccgtcggcg
     1441 ctgaatcccg cggacgaccc atctcggggc cgtttggggc tctaccgtcc ccttcttcat
     1501 ctgccgttcc gaccggccac ggggcgtacc tctctttacg cggtctcccc gtctgtgcct
     1561 tctcatctgc cggaccgtgt gcacttcgct tcacctctgc acgtcgcatg gagaccaccg
     1621 tgaacgccca ccaggtgttg cccaaggtct tacataaaag gactcttgga ctcccagcaa
     1681 tgtcaacgac cgaccttgag gcatacttca aagactgttt gtttaaggac tgggaggagt
     1741 tgggagagga gactaggtta atgatctttg tactaggagg ctgtaggcat aaattggtct
     1801 gttcaccagc accatgcaac tttttcacct ctgcctaatc atctcatgtt catgtcctac
     1861 tgttcaagcc tccaagctgt gccttgggtg gctttggggc atggacattg acccgtataa
     1921 agaatttgga gcttctgcgg agttactctc ttttttgccg tctgacttct ttccttctac
     1981 tcgagatctc ctcgacaccg cctcggctct atatagggag gccttagagt ctccggaaca
     2041 ttgctcacct caccatacag cactcaggca agctattctg tgttggggtg agttgatgaa
     2101 tctggccacc tgggtgggaa gtaatttgga agacccagca tccagggaat tagtagtcgg
     2161 ctatgtcaat gttaacatgg gcctaaaact cagacaaata ctgtggtttc acatttcctg
     2221 tcttactttt ggaagagaaa ctgtccttga gtatttggta tcttttggag tgtggattcg
     2281 cactcctcct gcttacagac caccaaatgc ccctatctta tcaacacttc cggaaactac
     2341 tgttgttaga cgacgaggca ggtcccctag aagaagaact ccctcgcctc gcagacgaag
     2401 gtctcaatcg ccgcgtcgcg gaagatctca atctcgggaa tctcaatgtt agtatccctt
     2461 ggactcataa ggtgggaaac tttactgggc tttattcttc tactgtacct gtctttaatc
     2521 ctgagtggca aactccctcc tttcctcaca ttcatttaca ggaggacatt attaatagat
     2581 gtcaacaatt tgtgggccct cttacagtta atgaaaaaag gagattaaaa ttaattatgc
     2641 ctgctaggtt ctatcctaac cttaccaaat atttgccctt ggacaaaggc attaaaccat
     2701 attatcctga acatgcagtt aatcattact ttaaaactat gcattattta catactctgt
     2761 ggaaggctgg cattctatat aagagagaaa ctacacgcag cgcctcattt tgtgggtcac
     2821 catattcttg ggaacaagag ctacagcatg ggaggttggt cttccaaacc tcgaaaaggc
     2881 atggggacaa atctttctgt gcccaatcct ctgggattct ttcccgatca ccagttggac
     2941 cctgcgttcg gagccaactc aaacaatcca gattgggact tcaaccccaa caaggatcac
     3001 tggccagagg caaatcaggt aggagcggga gcattcgggc cagggttcac cccaccacac
     3061 ggcagtcctt tggggtggag ccctcaggct cagggcatac tgacaacagt gccagtagca
     3121 cctcctcctg cctccaccaa tcggcagtca ggaagacagc ctactcccat ctctccacct
     3181 ctaagagaca gtcatcctca ggccatgcag tggaa
//

LOCUS       FJ787456                3215 bp    DNA     circular VRL 30-MAR-2009
DEFINITION  Hepatitis B virus isolate S1092-4, complete genome.
ACCESSION   FJ787456
VERSION     FJ787456.1  GI:225675925
KEYWORDS    .
SOURCE      Hepatitis B virus
  ORGANISM  Hepatitis B virus
            Viruses; Retro-transcribing viruses; Hepadnaviridae;
            Orthohepadnavirus.
REFERENCE   1  (bases 1 to 3215)
  AUTHORS   Liu,Y., Wang,Y., Xu,Z., Wang,C., Ren,X., Dai,J. and Xu,D.
  TITLE     Hepatitis B virus full-length genome isolated from a patient
  JOURNAL   Unpublished
REFERENCE   2  (bases 1 to 3215)
  AUTHORS   Liu,Y., Wang,Y., Xu,Z., Wang,C., Ren,X., Dai,J. and Xu,D.
  TITLE     Direct Submission
  JOURNAL   Submitted (24-FEB-2009) Viral Hepatitis Research Laboratory,
            Institute of Infectious Diseases, The 302 Hospital of PLA, 100 Xi
            Si Huan Middle Road, Beijing 100039, China
FEATURES             Location/Qualifiers
     source          1..3215
                     /organism="Hepatitis B virus"
                     /mol_type="genomic DNA"
                     /serotype="Adrq+"
                     /isolate="S1092-4"
                     /isolation_source="serum from patient with HBV-associated
                     liver cirrhosis"
                     /host="Homo sapiens"
                     /db_xref="taxon:10407"
                     /country="China"
                     /collection_date="27-Nov-2007"
                     /note="genotype: C2"
     gene            join(2307..3215,1..1623)
                     /gene="P"
     CDS             join(2307..3215,1..1623)
                     /gene="P"
                     /codon_start=1
                     /product="polymerase"
                     /protein_id="ACO05248.1"
                     /db_xref="GI:225675926"
                     /translation="MPLSYQHFRKLLLLDDEAGPLEEELPRLADEGLNRRVAEDLNLG
                     NLNVSIPWTHKVGNFTGLYSSTVPVFNPEWQTPSFPHIHLQEDIINRCQQFVGPLTVN
                     EKRRLKLIMPARFYPNLTKYLPLDKGIKPYYPEHAVNHYFKTMHYLHTLWKAGILYKR
                     ETTRSASFCGSPYSWEQELQHGRLVFQTSTRHGDESFCSQSSGILSRSPVGPCVRSQL
                     KQSRLGLQPQQGSLARGKSGRSGSIRARVHPTTRQSFGVEPSGSGHTDNSASSTSSCL
                     HQSAVRKTAYSHLSTSKRQSSSGHAVELHNIPPSSARPQSEGPILSCWWLQFRNSKPC
                     SDYCLTHIVNLLEDWGPCTEHGEHNIRIPRTPARVTGGVFLVDKNPHNTTESRLVVDF
                     SQFSRGSTRVSWPKFAVPNLQSLTNLLSSNLSWLSLDVSAAFYHIPLHPAAMPHLLVG
                     SSGLPRYVARLSSTSRNINYQHGTMQDLHDSCSRNLYVSLLLLYKTFGRKLHLYSHPI
                     ILGFRKIPMGVGLSPFLMAQFTSAICSVVRRAFPHCLAFSYIDDVVLGAKSVQHLESL
                     FTSITNFLVSLGIHLNPNKTKRWGYSLNFMGYVIGSWGTLPQEHIVLKIKQCFRKLPV
                     NRPIDWKVCQRIVGLLGFAAPFTQCGYPALKPLYACIQSKQAFSFSPTYKAFLCKQYL
                     NLYPVARQRSGLCQVSADATPTGWGLAMGHRRMRGTFVAPLPIHTAELLAACFARSRS
                     GAKLIGTDNSVVLSRKYTSFPWLLGCAANWILRGTSFVYVPSALNPADDPSRGRLGLY
                     RPLLHLPFRPTTGCTSLYAVSPSVPSHLPDRVHFASPLRVAWRPP"
     gene            join(2848..3215,1..835)
                     /gene="S"
     CDS             join(2848..3215,1..835)
                     /gene="S"
                     /note="pre-S1/pre-S2/S"
                     /codon_start=1
                     /product="large S protein"
                     /protein_id="ACO05249.1"
                     /db_xref="GI:225675927"
                     /translation="MGGWSSKPRQGMGTNLSVPNPLGFFPDHQLDPAFGANSNNPDWD
                     FNPNKDHWPEANQVGAGAFGPGFTPPHGSLLGWSPQAQGILTTVPAAPPPASTNRQSG
                     RQPTPISPPLRDSHPQAMQWNSTTFHQALLDPRVRGLYFPAGGSSSGTVNPVPTTASP
                     ISSIFSRTGDPAPNMESTTSGFLGPLLVLQAGFFLLTRILTIPQSLDSWWTSLNFLGG
                     APACPGQNSQSPTSNHSPTSCPPICPGYRWMCLRRFIIFLFILLLCLIFLLVLLDYQG
                     MLPVCPLLPGTSTTSTGPCKTCTTPAQGTSMFPSCCCTKPSDGNCTCIPIPSSWAFAR
                     FLWEWASVRFSWLSLLVPFVQWFVGLSPTVWLSVILMMWYWGPSLYNILSPFLPLLPI
                     FLCLWVYI"
     CDS             join(3205..3215,1..835)
                     /gene="S"
                     /note="pre-S2/S"
                     /codon_start=1
                     /product="middle S protein"
                     /protein_id="ACO05254.1"
                     /db_xref="GI:225675932"
                     /translation="MQWNSTTFHQALLDPRVRGLYFPAGGSSSGTVNPVPTTASPISS
                     IFSRTGDPAPNMESTTSGFLGPLLVLQAGFFLLTRILTIPQSLDSWWTSLNFLGGAPA
                     CPGQNSQSPTSNHSPTSCPPICPGYRWMCLRRFIIFLFILLLCLIFLLVLLDYQGMLP
                     VCPLLPGTSTTSTGPCKTCTTPAQGTSMFPSCCCTKPSDGNCTCIPIPSSWAFARFLW
                     EWASVRFSWLSLLVPFVQWFVGLSPTVWLSVILMMWYWGPSLYNILSPFLPLLPIFLC
                     LWVYI"
     CDS             155..835
                     /gene="S"
                     /note="HBsAg"
                     /codon_start=1
                     /product="S protein"
                     /protein_id="ACO05253.1"
                     /db_xref="GI:225675931"
                     /translation="MESTTSGFLGPLLVLQAGFFLLTRILTIPQSLDSWWTSLNFLGG
                     APACPGQNSQSPTSNHSPTSCPPICPGYRWMCLRRFIIFLFILLLCLIFLLVLLDYQG
                     MLPVCPLLPGTSTTSTGPCKTCTTPAQGTSMFPSCCCTKPSDGNCTCIPIPSSWAFAR
                     FLWEWASVRFSWLSLLVPFVQWFVGLSPTVWLSVILMMWYWGPSLYNILSPFLPLLPI
                     FLCLWVYI"
     gene            1374..1838
                     /gene="X"
     CDS             1374..1838
                     /gene="X"
                     /codon_start=1
                     /product="X protein"
                     /protein_id="ACO05251.1"
                     /db_xref="GI:225675929"
                     /translation="MAARLCCQLDPARDVLCLRPVGAESRGRPISGPFGALPSPSSSA
                     VPTDHGVYLSLRGLPVCAFSSAGPCALRFTSARRMETTVNAHQVLPKVLHKRTLGLPA
                     MSTTDLEAYFKDCLFKDWEELGEEIRLMIFVLGGCRHKLVCSPAPCNFFTSA"
     gene            1814..2452
                     /gene="C"
     CDS             1814..2452
                     /gene="C"
                     /codon_start=1
                     /product="precore/core protein"
                     /protein_id="ACO05250.1"
                     /db_xref="GI:225675928"
                     /translation="MQLFHLCLIISCSCPTVQASKLCLGWLWGMDIDPYKEFGASAEL
                     LSFLPSDFFPSIQDLLDTASALYREALESPEHCSPHHTALRQAILCWVELMNLATWVG
                     SNLEDPASRELVVTHVNVNTGLKIRQLLWFHISCLTFGRETVLEYLVSFGVWIRTPPA
                     YRPPNAPILSTLPETTVVRRRGRSPRRRTPSPRRRRSQSPRRRRSQSRESQC"
     CDS             1901..2452
                     /gene="C"
                     /codon_start=1
                     /product="core protein"
                     /protein_id="ACO05252.1"
                     /db_xref="GI:225675930"
                     /translation="MDIDPYKEFGASAELLSFLPSDFFPSIQDLLDTASALYREALES
                     PEHCSPHHTALRQAILCWVELMNLATWVGSNLEDPASRELVVTHVNVNTGLKIRQLLW
                     FHISCLTFGRETVLEYLVSFGVWIRTPPAYRPPNAPILSTLPETTVVRRRGRSPRRRT
                     PSPRRRRSQSPRRRRSQSRESQC"
ORIGIN      
        1 ctccacaaca ttccaccaag ctctgctaga ccccagagtg aggggcctat actttcctgc
       61 tggtggctcc agttccggaa cagtaaaccc tgttccgact actgcctcac ccatatcgtc
      121 aatcttctcg aggactgggg accctgcacc gaacatggag agcacaacat caggattcct
      181 aggacccctg ctcgtgttac aggcggggtt tttcttgttg acaagaatcc tcacaatacc
      241 acagagtcta gactcgtggt ggacttctct caattttcta gggggagcac ccgcgtgtcc
      301 tggccaaaat tcgcagtccc caacctccaa tcactcacca acctcttgtc ctccaatttg
      361 tcctggctat cgctggatgt gtctgcggcg ttttatcata ttcctcttca tcctgctgct
      421 atgcctcatc ttcttgttgg ttcttctgga ctaccaaggt atgttgcccg tttgtcctct
      481 acttccagga acatcaacta ccagcacggg accatgcaag acctgcacga ctcctgctca
      541 aggaacctct atgtttccct cttgttgctg tacaaaacct tcggacggaa attgcacttg
      601 tattcccatc ccatcatcct gggctttcgc aagattccta tgggagtggg cctcagtccg
      661 tttctcatgg ctcagtttac tagtgccatt tgttcagtgg ttcgtagggc tttcccccac
      721 tgtttggctt tcagttatat tgatgatgtg gtattggggg ccaagtctgt acaacatctt
      781 gagtcccttt ttacctctat taccaatttt cttgtgtctt tgggtataca tttgaatcct
      841 aataaaacca aacgttgggg ctactccctt aacttcatgg gatatgtaat tggaagttgg
      901 ggaactttac cgcaagaaca tattgtacta aaaatcaagc aatgttttcg aaaactgcct
      961 gtaaatagac ctattgattg gaaagtatgt cagagaattg tggggctttt aggctttgct
     1021 gcccctttta cacaatgtgg ctatcctgcc ttaaagcctt tatatgcatg tatacaatct
     1081 aagcaggctt tctctttctc gccaacttac aaggcctttc tgtgtaaaca atatctgaac
     1141 ctttaccccg ttgcccggca acggtcaggt ctatgccaag tgtctgctga cgcaaccccc
     1201 actggctggg gcttggctat gggccatcgc cgcatgcgtg gaacctttgt ggctcctctg
     1261 ccgatccata cagcggaact cctagcagct tgttttgctc gcagccggtc tggggcaaaa
     1321 cttatcggca ccgacaactc tgttgtcctc tctcggaaat acacctcctt tccatggctg
     1381 ctaggctgtg ctgccaactg gatcctgcgc gggacgtcct ttgtttacgt cccgtcggcg
     1441 ctgaatcccg cggacgaccc atctcggggc cgtttggggc tctaccgtcc ccttcttcat
     1501 ctgccgttcc gaccgaccac ggggtgtacc tctctttacg cggtctcccc gtctgtgcct
     1561 tctcatctgc cggaccgtgt gcacttcgct tcacctctgc gcgtcgcatg gagaccaccg
     1621 tgaacgccca ccaggtgttg cccaaggtct tacataaaag gactcttgga ctcccagcaa
     1681 tgtcaacgac cgaccttgag gcatacttca aagactgttt gtttaaggac tgggaggagt
     1741 tgggggagga gattaggtta atgatctttg tactaggagg ctgtaggcat aaattggtct
     1801 gttcaccagc accatgcaac tttttcacct ctgcctaatc atctcatgtt catgtcctac
     1861 tgttcaagcc tccaagctgt gccttgggtg gctttggggc atggacattg acccgtataa
     1921 agaatttgga gcttctgcgg agttactctc ttttttgccg tctgacttct ttccttctat
     1981 tcaagatctc ctcgacaccg cctctgctct atatcgggag gccttagagt ctccggaaca
     2041 ttgctcacct caccatacag cactcaggca agctattctg tgttgggttg agttgatgaa
     2101 tctggccacc tgggtgggaa gtaatttgga agatccagca tccagggaat tagtagtcac
     2161 ccatgtcaat gttaacacgg gcctaaaaat cagacaacta ctgtggtttc acatttcctg
     2221 tcttactttt ggaagagaaa ctgtccttga gtatttggta tcttttggag tgtggattcg
     2281 cactcctcct gcttacagac caccaaatgc ccctatctta tcaacacttc cggaaactac
     2341 tgttgttaga cgacgaggca ggtcccctag aagaagaact ccctcgcctc gcagacgaag
     2401 gtctcaatcg ccgcgtcgca gaagatctca atctcgggaa tctcaatgtt agtatccctt
     2461 ggactcataa ggtgggaaac tttactgggc tttattcttc tactgtacct gtctttaatc
     2521 ctgagtggca aactccctcc tttcctcaca ttcatttaca ggaggacatt attaatagat
     2581 gtcaacaatt tgtgggccct cttacagtta atgaaaaaag gagattaaaa ttaattatgc
     2641 ctgctaggtt ctatcctaac cttaccaaat atttgccctt ggacaaaggc attaaaccat
     2701 attatcctga acatgcagtt aatcattact ttaaaactat gcattattta catactctgt
     2761 ggaaggctgg cattctatat aagagagaaa ctacacgcag cgcctcattt tgtgggtcac
     2821 catattcttg ggaacaagag ctacagcatg ggaggttggt cttccaaacc tcgacaaggc
     2881 atggggacga atctttctgt tcccaatcct ctgggattct ttcccgatca ccagttggac
     2941 cctgcgttcg gagccaactc aaacaatcca gattgggact tcaaccccaa caaggatcac
     3001 tggccagagg caaatcaggt aggagcggga gcattcgggc cagggttcac cccaccacac
     3061 ggcagtcttt tggggtggag ccctcaggct cagggcatac tgacaacagt gccagcagca
     3121 cctcctcctg cctccaccaa tcggcagtca ggaagacagc ctactcccat ctctccacct
     3181 ctaagagaca gtcatcctca ggccatgcag tggaa
//

LOCUS       FJ787459                3032 bp    DNA     circular VRL 30-MAR-2009
DEFINITION  Hepatitis B virus isolate S1348-1, complete genome.
ACCESSION   FJ787459
VERSION     FJ787459.1  GI:225675949
KEYWORDS    .
SOURCE      Hepatitis B virus
  ORGANISM  Hepatitis B virus
            Viruses; Retro-transcribing viruses; Hepadnaviridae;
            Orthohepadnavirus.
REFERENCE   1  (bases 1 to 3032)
  AUTHORS   Liu,Y., Wang,Y., Xu,Z., Wang,C., Ren,X., Dai,J. and Xu,D.
  TITLE     Hepatitis B virus full-length genome isolated from a patient
  JOURNAL   Unpublished
REFERENCE   2  (bases 1 to 3032)
  AUTHORS   Liu,Y., Wang,Y., Xu,Z., Wang,C., Ren,X., Dai,J. and Xu,D.
  TITLE     Direct Submission
  JOURNAL   Submitted (24-FEB-2009) Viral Hepatitis Research Laboratory,
            Institute of Infectious Diseases, The 302 Hospital of PLA, 100 Xi
            Si Huan Middle Road, Beijing 100039, China
FEATURES             Location/Qualifiers
     source          1..3032
                     /organism="Hepatitis B virus"
                     /mol_type="genomic DNA"
                     /serotype="Adrq+"
                     /isolate="S1348-1"
                     /isolation_source="serum from patient with HBV-associated
                     liver cirrhosis"
                     /host="Homo sapiens"
                     /db_xref="taxon:10407"
                     /country="China"
                     /collection_date="02-Jan-2008"
                     /note="genotype: C2"
     gene            join(2848..3032,1..361)
                     /gene="S"
     CDS             join(2848..3032,1..361)
                     /gene="S"
                     /note="pre-S1/pre-S2/S"
                     /codon_start=1
                     /product="truncated large S protein"
                     /protein_id="ACO05271.1"
                     /db_xref="GI:225675952"
                     /translation="MGGWSSKPRQGMGTNLSVPIPLGFFPDHQLDPAFGANSNNPDWD
                     FNPNKAHWPEANQAMQWNSTTFHQALLDPRVRGLYFPAGGSSSGTVNPVPTTASPISS
                     IFSRTGDPAPNMENTTSGFLGPLLVLQAGFFLLTRILTIPQSLDSWWTSLNFLGGAPT
                     CPGQNSQSPTSNHSPTSCPPI"
     misc_feature    join(3022..3032,1..835)
                     /note="nonfunctional middle S protein due to mutation;
                     pre-S2/S"
     misc_feature    155..835
                     /note="nonfunctional S protein due to mutation; HBsAg"
     gene            1374..1838
                     /gene="X"
     CDS             1374..1838
                     /gene="X"
                     /codon_start=1
                     /product="X protein"
                     /protein_id="ACO05269.1"
                     /db_xref="GI:225675950"
                     /translation="MAARVCCQLDPARDVLCLRPIGAESRGRPVSGPFGTLPSPSSSA
                     VPADHGAHLSLRGLPVCAFSSAGPCALRFTSARRMETTVNAHQVLPKVLHKRTLGLSA
                     MSTTDLEAYFKDCLFKDWEELGEEIRLMIFVLGGCRHKLVCSPAPCNFFTSA"
     gene            1814..2446
                     /gene="C"
     CDS             1814..2446
                     /gene="C"
                     /codon_start=1
                     /product="truncated precore/core protein"
                     /protein_id="ACO05272.1"
                     /db_xref="GI:225675953"
                     /translation="MQLFHLCLIISCSCPTVQASKLCLGWLWGMDIDPYKEFGASVES
                     LSFLPSDFFPAIRDLLDTASALYREALESPEHCSPHHTALRQAILCWGELMNLATWVG
                     SNLEDPASRELVVSYVNVNMGLKIRQLLWFHISCLTFGRETVLEYLVSFGVWIRTPPA
                     YRPPNAPILSTLPETTVVRRRCRSPRRRTPSPRRRRSQSPRRRRSQSRES"
     CDS             1901..2446
                     /gene="C"
                     /codon_start=1
                     /product="truncated core protein"
                     /protein_id="ACO05273.1"
                     /db_xref="GI:225675954"
                     /translation="MDIDPYKEFGASVESLSFLPSDFFPAIRDLLDTASALYREALES
                     PEHCSPHHTALRQAILCWGELMNLATWVGSNLEDPASRELVVSYVNVNMGLKIRQLLW
                     FHISCLTFGRETVLEYLVSFGVWIRTPPAYRPPNAPILSTLPETTVVRRRCRSPRRRT
                     PSPRRRRSQSPRRRRSQSRES"
     gene            2307..2528
                     /gene="P"
     CDS             2307..2528
                     /gene="P"
                     /codon_start=1
                     /product="truncated polymerase"
                     /protein_id="ACO05270.1"
                     /db_xref="GI:225675951"
                     /translation="MPLSYQHFRKLLLLDDDAGPLEEELPRLADEGLNRRVAEDLNLG
                     NLNVSIPWTHKVGNFTGLYSSTVPVFNPE"
ORIGIN      
        1 ctccacaaca ttccaccaag ctctgctaga ccccagagtg aggggcctat actttcctgc
       61 tggtggctcc agttccggaa cagtaaaccc tgttccgact actgcctcac ccatatcgtc
      121 aatcttctcg aggactgggg accctgcacc gaacatggag aacacaacat caggattcct
      181 aggacccctg ctcgtgttac aggcggggtt tttcttgttg acaagaatcc tcacaatacc
      241 acagagtcta gactcgtggt ggacttctct caattttcta gggggagcac ccacgtgtcc
      301 tggccaaaat tcgcagtccc caacctccaa tcactcacca acctcttgtc ctccaatttg
      361 acctggctat cgctggatgt gtctgcggcg ttttatcata ttcctcttca tcctgctgct
      421 atgcctcatc ttcttgttgg ttcttctgga ctaccgaggt atgttgcccg tttgtcctct
      481 acttccagga acatcaacta ccagcacggg accatgcaag acctgcacga ttcctgctca
      541 aggaacctct atgtttccct cttgttgctg tacaaaacct tcggaaggaa actgcacttg
      601 tattcccatc ccatcatctt gggctttcgc aagattccta tgggagtggg cctcagtccg
      661 tttctcctga ctcagtttac tagtgccatt tgttcagtgg ttcgtagggc tttcccccat
      721 tgtttggctt tcagttatat ggatgatgtg gtattggggg ccaagtctgt acaacatctt
      781 gagtcccttt atacctctat taccaatttt cttttgtctt tgggtataca tttgaaccct
      841 aataaaacca aacgttgggg ctactccctt aacttcatgg gatatgtaat tggaagttgg
      901 ggtactttac cacaagacca tattgtgcaa aaactcaagc aatgttttcg aaaactgcct
      961 gtaaatagac ctattgattg gaaagtatgt cagagaattg tgggtctttt gggctttgct
     1021 gcccctttta cacaatgtgg ctatcctgcc ttaatgcctt tatatgcatg tatacaatct
     1081 aagcaggctt tcactttctc gccaacttac aaggcctttc tgtgtaaaca atatctgaac
     1141 ctttaccccg ttgcccggca acggtcaggt ctctgccaag tgtttgctga cgcaaccccc
     1201 actggatggg gcttggctat tggccatcgc cgcatgcgtg gaacctttgt ggctcctctg
     1261 ccgatccata ctgcggaact cctagcagct tgttttgctc gcagccggtc tggagcgaaa
     1321 cttatcggaa ccgacaactc tgttgtcctc tcacggaaat acacctcctt tccatggctg
     1381 ctagggtgtg ctgccaactg gatcctgcga gggacgtcct ttgtctacgt cccatcggcg
     1441 ctgaatcccg cggacgaccc gtctcggggc cgtttgggac tctaccgtcc ccttcttcgt
     1501 ctgccgttcc ggccgaccac ggggcgcacc tctctttacg cggtctcccc gtctgtgcct
     1561 tctcatctgc cggaccgtgt gcacttcgct tcacctctgc acgtcgcatg gagaccaccg
     1621 tgaacgccca ccaggtcttg cccaaggtct tacataagag gactcttgga ctctcggcaa
     1681 tgtcaacgac cgaccttgag gcgtacttca aagactgttt gttcaaggac tgggaggagt
     1741 taggggagga gattaggtta atgatctttg tactaggagg ctgtaggcat aaattggtct
     1801 gttcaccagc accatgcaac tttttcacct ctgcctaatc atctcatgtt catgtcccac
     1861 tgttcaagcc tccaagctgt gccttgggtg gctttggggc atggacattg acccgtataa
     1921 agaatttgga gcttctgtgg agtctctctc ttttttgcct tctgacttct ttcctgctat
     1981 tcgagatctc ctcgacaccg cctctgctct gtatcgggag gccttagagt ctccggaaca
     2041 ttgttcacct caccatacag cactcaggca agctattctg tgttggggtg agttgatgaa
     2101 tctggccacc tgggtgggaa gtaatttgga agacccagca tccagggaat tagtagtcag
     2161 ctatgtcaat gttaatatgg gcctaaaaat cagacaacta ctgtggtttc acatttcctg
     2221 tcttactttt ggaagagaaa ctgttcttga gtatttggtg tcttttggag tgtggattcg
     2281 cactccccct gcttacagac caccaaatgc ccctatctta tcaacacttc cggaaactac
     2341 tgttgttaga cgacgatgca ggtcccctag aagaagaact ccctcgcctc gcagacgaag
     2401 gtctcaatcg ccgcgtcgca gaagatctca atctcgggaa tcttaatgtc agtatccctt
     2461 ggactcataa ggtgggaaac tttactgggc tttattcttc tactgtacct gtctttaatc
     2521 ctgagtagca aactccctcc tttcctcacc ttcatttaca ggaggacatt actaatagat
     2581 gtcaacaata tgtgggccct cttacagtta atgaaaaaag gagattaaaa ttaattatgc
     2641 ctgctaggtt ctatcctaaa cttaccaaat atttgccctt ggataaaggc attaaaccct
     2701 attatcctga acatgcagtt aatcattact tcaaaactag gcattattta catactctgt
     2761 ggaaggctgg cattctatat aagagagaaa ctacacgcag cgcctcattt tgtgggtcac
     2821 catattcttg ggaacaagag ctacagcatg ggaggttggt cttccaaacc tcgacaaggc
     2881 atggggacaa atctttctgt tcccattcct ctgggattct ttcccgatca ccagttggac
     2941 cctgcgttcg gagccaactc aaacaatcca gattgggact tcaaccccaa caaggctcat
     3001 tggccagagg caaatcaggc catgcagtgg aa
//

LOCUS       FJ787460                3024 bp    DNA     circular VRL 30-MAR-2009
DEFINITION  Hepatitis B virus isolate S1348-4, complete genome.
ACCESSION   FJ787460
VERSION     FJ787460.1  GI:225675955
KEYWORDS    .
SOURCE      Hepatitis B virus
  ORGANISM  Hepatitis B virus
            Viruses; Retro-transcribing viruses; Hepadnaviridae;
            Orthohepadnavirus.
REFERENCE   1  (bases 1 to 3024)
  AUTHORS   Liu,Y., Wang,Y., Xu,Z., Wang,C., Ren,X., Dai,J. and Xu,D.
  TITLE     Hepatitis B virus full-length genome isolated from a patient
  JOURNAL   Unpublished
REFERENCE   2  (bases 1 to 3024)
  AUTHORS   Liu,Y., Wang,Y., Xu,Z., Wang,C., Ren,X., Dai,J. and Xu,D.
  TITLE     Direct Submission
  JOURNAL   Submitted (24-FEB-2009) Viral Hepatitis Research Laboratory,
            Institute of Infectious Diseases, The 302 Hospital of PLA, 100 Xi
            Si Huan Middle Road, Beijing 100039, China
FEATURES             Location/Qualifiers
     source          1..3024
                     /organism="Hepatitis B virus"
                     /mol_type="genomic DNA"
                     /serotype="Adrq+"
                     /isolate="S1348-4"
                     /isolation_source="serum from patient with HBV-associated
                     liver cirrhosis"
                     /host="Homo sapiens"
                     /db_xref="taxon:10407"
                     /country="China"
                     /collection_date="02-Jan-2007"
                     /note="genotype: C2"
     gene            join(2299..3024,1..1623)
                     /gene="P"
     CDS             join(2299..3024,1..1623)
                     /gene="P"
                     /note="contains 61 aa deletion"
                     /codon_start=1
                     /product="polymerase"
                     /protein_id="ACO05274.1"
                     /db_xref="GI:225675956"
                     /translation="MPLSYQHFRKLVLLDDEAGPLEEELPRLADEGLNRRVAEDLNLG
                     NLNVSIPWTHKVGNFTGLYSSTVPVFNPEWQTPSFPHIHLQEDIINRCQQYVGPLTVN
                     EKRRLKLIMPARFYPKLTKYLPLDKGIKPYYPEHAVNHYFKTRHYLHTLWKAGILYKR
                     ETTRSASFCGSPYSWEQELQHGRLVFQTSTRHGDKSFCSQSSGILSRSPVGPCVRSQL
                     KQSRLGLQPQQGSLARGTSGHAVELHNIPPSSARPQSEGPILSCWWLQFRNSKPCSDY
                     CLTHIVNLLEDWGPCTEHGEHNIRIPRTPARVTGGVFLVDKNPHNTTESRLVVDFSQF
                     SRGSTHVSWPKFAVPNLQSLTNLLSSNLSWLSLDVSAAFYHIPLHPAAMPHLLVGSSG
                     LPRYVARLSSTSRNINYQHGTMQDLHDSCSRNLYVSLLLLYKTFGRKLHLYSHPIILG
                     FRKIPMGVGLSPFLLTQFTSAICSVVRRAFPHCLAFSYMDDVVLGAKSVQHLESLYTS
                     ITNFLLSLGIHLNPNKTKRWGYSLNFMGYVIGSWGTLPQEHIVQKLKQCFRKLPVNRP
                     IDWKVCQRIVGLLGFAAPFTQCGYPALMPLYACIQSKQAFTFSPTYKAFLCKQYLNLY
                     PVARQRSGLCQVFADATPTGWGLAIGHRRMRGTFVAPLPIHTAELLAACFARSRSGAK
                     LIGTDNSVVLSRKYTSFPWLLGCAANWILRGTSFVYVPSALNPADDPSRGRLGLYRPL
                     LHLPFRPTTGRTSLYAVSPSVPSHLPDRVHFASPLHVAWRPP"
     gene            join(2840..3024,1..670)
                     /gene="S"
     CDS             join(2840..3024,1..670)
                     /gene="S"
                     /note="pre-S1/pre-S2/S"
                     /codon_start=1
                     /product="truncated large S protein"
                     /protein_id="ACO05275.1"
                     /db_xref="GI:225675957"
                     /translation="MGGWSSKPRQGMGTNLSVPNPLGFFPDHQLDPAFGANSNNPDWD
                     FNPNKDHWPEAHQAMQWNSTTFHQALLDPRVRGLYFPAGGSSSGTVNPVPTTASPISS
                     IFSRTGDPAPNMENTTSGFLGPLLVLQAGFFLLTRILTIPQSLDSWWTSLNFLGGAPT
                     CPGQNSQSPTSNHSPTSCPPICPGYRWMCLRRFIIFLFILLLCLIFLLVLLGYQGMLP
                     VCPLLPGTSTTSTGPCKTCTIPAQGTSMFPSCCCTKPSDGNCTCIPIPSSWAFARFLW
                     EWASVRFS"
     misc_feature    join(3014..3024,1..835)
                     /gene="P"
                     /note="nonfunctional middle S protein due to mutation;
                     pre-S2/S"
     misc_feature    155..835
                     /gene="P"
                     /note="nonfunctional S protein due to mutation; HBsAg"
     gene            1374..1691
                     /gene="X"
     CDS             1374..1691
                     /gene="X"
                     /codon_start=1
                     /product="truncated X protein"
                     /protein_id="ACO05276.1"
                     /db_xref="GI:225675958"
                     /translation="MAARVCCQLDPARDVLCLRPVGAESRGRPVSGPFGTLPSPSSSA
                     VPANHGAHLSLRGLPVCAFSSAGPCALRFTSARRMETTVNAHQVLPKVLHKRTLGNVN
                     DRP"
     gene            1806..2438
                     /gene="C"
     CDS             1806..2438
                     /gene="C"
                     /codon_start=1
                     /product="truncated precore/core protein"
                     /protein_id="ACO05277.1"
                     /db_xref="GI:225675959"
                     /translation="MQLFHLCLIISCSCPTVQASKLCLGWLWGMDIDPYKEFGASAEL
                     LSFLPSDFFPSIRDLLDTASALYREALESPEHCSPHHTALRQAILCWGELMNLATWVG
                     SNLEDPASRELVVSYVNVNMGLKIRQLLWFHISCLTFGRETVLEYLVSFGVWIRTPPA
                     YRPPNAPILSTLPETCVVRRRGRSPRRRTPSPRRRRSQSPRRRRSQSRES"
     CDS             1893..2438
                     /gene="C"
                     /codon_start=1
                     /product="truncated core protein"
                     /protein_id="ACO05278.1"
                     /db_xref="GI:225675960"
                     /translation="MDIDPYKEFGASAELLSFLPSDFFPSIRDLLDTASALYREALES
                     PEHCSPHHTALRQAILCWGELMNLATWVGSNLEDPASRELVVSYVNVNMGLKIRQLLW
                     FHISCLTFGRETVLEYLVSFGVWIRTPPAYRPPNAPILSTLPETCVVRRRGRSPRRRT
                     PSPRRRRSQSPRRRRSQSRES"
ORIGIN      
        1 ctccacaaca ttccaccaag ctctgctaga ccccagagtg aggggcctat actttcctgc
       61 tggtggctcc agttccggaa cagtaaaccc tgttccgact actgcctcac ccatatcgtc
      121 aatcttctcg aggactgggg accctgcacc gaacatggag aacacaacat caggattcct
      181 aggacccctg ctcgtgttac aggcggggtt tttcttgttg acaagaatcc tcacaatacc
      241 acagagtcta gactcgtggt ggacttctct caattttcta gggggagcac ccacgtgtcc
      301 tggccaaaat tcgcagtccc caacctccaa tcactcacca acctcttgtc ctccaatttg
      361 tcctggctat cgctggatgt gtctgcggcg ttttatcata ttcctcttca tcctgctgct
      421 atgcctcatc ttcttgttgg ttcttctggg ttaccaaggt atgttgcccg tttgtcctct
      481 acttccagga acatcaacta ccagcacggg accatgcaag acctgcacga ttcctgctca
      541 aggaacctct atgtttccct cttgttgctg tacaaaacct tcggacggaa actgcacttg
      601 tattcccatc ccatcatctt gggctttcgc aagattccta tgggagtggg cctcagtccg
      661 tttctcctga ctcagtttac tagtgccatt tgttcagtgg ttcgtagggc tttcccccac
      721 tgtttggctt tcagttatat ggatgatgtg gtattggggg ccaagtctgt acaacatctt
      781 gagtcccttt atacctctat taccaatttt cttttgtctt tgggtataca tttgaaccct
      841 aataaaacca aacgttgggg ctactccctt aacttcatgg gatatgtaat tggaagttgg
      901 ggtactttac cacaagaaca tattgtacaa aaactcaagc aatgttttag aaaactgcct
      961 gtaaatagac ctattgattg gaaagtatgt cagagaattg tgggtctttt gggctttgct
     1021 gcccctttta cacaatgtgg ctatcctgca ttaatgcctt tatatgcatg tatacaatct
     1081 aagcaggctt tcactttctc gccaacttac aaggcctttc tgtgtaaaca atatctgaac
     1141 ctttaccccg ttgcccggca acggtcaggt ctctgccaag tgtttgctga cgcaaccccc
     1201 actggatggg gcttggctat tggccatcgc cgcatgcgtg gaacctttgt ggctcctctg
     1261 ccgatccata ctgcggaact cctagcagct tgttttgctc gcagccggtc tggagcgaaa
     1321 cttatcggaa ccgacaactc tgttgtcctc tcacggaaat acacctcctt tccatggctg
     1381 ctagggtgtg ctgccaactg gatcctgcga gggacgtcct ttgtctacgt cccgtcggcg
     1441 ctgaatcccg cggacgaccc gtctcggggc cgtttgggac tctaccgtcc ccttcttcat
     1501 ctgccgttcc ggccaaccac ggggcgcacc tctctttacg cggtctcccc gtctgtgcct
     1561 tctcatctgc cggaccgtgt gcacttcgct tcacctctgc acgtcgcatg gagaccaccg
     1621 tgaacgccca ccaggtcttg cccaaggtct tacataagag gactcttggc aatgtcaacg
     1681 accgaccttg aggcgtactt caaagactgt ttgttcaagg actgggagga gttaggggag
     1741 gagattaggt taatgatctt tgtactagga ggctgtaggc ataaattggt ctgttcacca
     1801 gcaccatgca actttttcac ctctgcctaa tcatctcatg ttcatgtccc actgttcaag
     1861 cctccaagct gtgccttggg tggctttggg gcatggacat tgacccgtat aaagaatttg
     1921 gagcttctgc ggagttactc tcttttttgc cttctgactt ctttccttct attcgagatc
     1981 tcctcgacac cgcctctgct ctgtatcggg aggccttaga gtctccggaa cattgttcac
     2041 ctcaccatac agcactcagg caagctattc tgtgttgggg tgagttgatg aatctggcca
     2101 cctgggtggg aagtaatttg gaagaccctg catccaggga attagtagtc agctatgtca
     2161 atgttaatat gggcctaaag atcagacaac tactgtggtt tcacatttcc tgccttactt
     2221 ttggaagaga aacggttctt gagtatttgg tgtcttttgg agtgtggatt cgcactcccc
     2281 ctgcttacag accaccaaat gcccctatct tatcaacact tccggaaact tgtgttgtta
     2341 gacgacgagg caggtcccct agaagaagaa ctccctcgcc tcgcagacga aggtctcaat
     2401 cgccgcgtcg cagaagatct caatctcggg aatcttaatg ttagtatccc ttggactcat
     2461 aaggtgggaa actttactgg gctttattct tctactgtac ctgtctttaa tcctgagtgg
     2521 caaactccct cctttcctca cattcattta caggaggaca ttattaatag atgtcaacaa
     2581 tatgtgggcc ctcttacagt taatgaaaaa aggagattaa aattaattat gcctgctagg
     2641 ttctatccta aacttaccaa atatttgccc ttggataaag gcattaaacc ctattatcct
     2701 gaacatgcag ttaatcatta cttcaaaact aggcattatt tacatactct gtggaaggct
     2761 ggcattctat ataagagaga aactacacgc agcgcctcat tttgtgggtc accatattct
     2821 tgggaacaag agctacagca tgggaggttg gtcttccaaa cctcgacaag gcatggggac
     2881 aaatctttct gttcccaatc ctctgggatt ctttcccgat caccagttgg accctgcgtt
     2941 cggagccaac tcaaacaatc cagattggga cttcaacccc aacaaggatc attggccaga
     3001 ggcacatcag gccatgcagt ggaa
//

LOCUS       FJ787470                3215 bp    DNA     circular VRL 30-MAR-2009
DEFINITION  Hepatitis B virus isolate S1538-4, complete genome.
ACCESSION   FJ787470
VERSION     FJ787470.1  GI:225676026
KEYWORDS    .
SOURCE      Hepatitis B virus
  ORGANISM  Hepatitis B virus
            Viruses; Retro-transcribing viruses; Hepadnaviridae;
            Orthohepadnavirus.
REFERENCE   1  (bases 1 to 3215)
  AUTHORS   Liu,Y., Wang,Y., Xu,Z., Wang,C., Ren,X., Dai,J. and Xu,D.
  TITLE     Hepatitis B virus full-length genome isolated from a patient
  JOURNAL   Unpublished
REFERENCE   2  (bases 1 to 3215)
  AUTHORS   Liu,Y., Wang,Y., Xu,Z., Wang,C., Ren,X., Dai,J. and Xu,D.
  TITLE     Direct Submission
  JOURNAL   Submitted (24-FEB-2009) Viral Hepatitis Research Laboratory,
            Institute of Infectious Diseases, The 302 Hospital of PLA, 100 Xi
            Si Huan Middle Road, Beijing 100039, China
FEATURES             Location/Qualifiers
     source          1..3215
                     /organism="Hepatitis B virus"
                     /mol_type="genomic DNA"
                     /serotype="Adrq+"
                     /isolate="S1538-4"
                     /isolation_source="serum from patient with HBV-associated
                     liver cirrhosis"
                     /host="Homo sapiens"
                     /db_xref="taxon:10407"
                     /country="China"
                     /collection_date="17-Jan-2008"
                     /note="genotype: C2"
     gene            join(2307..3215,1..1623)
                     /gene="P"
     CDS             join(2307..3215,1..1623)
                     /gene="P"
                     /codon_start=1
                     /product="polymerase"
                     /protein_id="ACO05335.1"
                     /db_xref="GI:225676027"
                     /translation="MPLSYQHFRKLLLLDDEAGPLEEELPRLADEGLNRRVAEDLNLG
                     NINVSIPWTHKVGNFTGLYSSTVPVFNPEWQTPSFPHIHLQEDIINRCEQFVGPLTVN
                     EKRRLKLIMPARFYPNITKYLPLDKGIKPYYPEYAVNHYFKTRHYLHTLWKAGILYKR
                     ETTRSASFCGSPYSWEQELQHGRLVFQTSTRHGDESFCSQSSGILSRSPIGPCVRSQL
                     KQSRLGLQPQQGSLARGKSGRSGSIRARVHPTTRRSFGVEPSGSGHINNSASSTSSCL
                     HQSAVRKTAYSHLSTSKRQSSSGHAVELHNIPPSSARSQSEGPIFSCWWLQFRNSKPC
                     SDYCLTHIVNLLDDWGPCTEHGEHNIRIPRTPARVTGGVFLVDKNPHNTTESRLVVDF
                     SQFSRGSTHVSWPKFAVPNLQSLTNLLSSNLSWLSLDVPAAFYHIPLHPAAMPHLLVG
                     SCGLPRYVARLSSTSRNINYQHGTMQDLHDSCSRNLYVSLLLLYKTFGRKLHLYSHPI
                     ILGFRKIPMGLGLSPFLMAQITSAICSVVRRAFPHCLAFSYVDDVVLGAKSVQHLESL
                     FTSITNFLLSLGIRLNPNKTKRWGYSLNFMGYVIGSWGTLPQEHIVLKIKQCFRKLPV
                     NRPIDWKVCQRIVGLLGFAAPFTQCGYPALMPLYACIQSKQAFTFSPTYKAFLCKQYL
                     NLYPVARQRSGLCQVFADATPTGWGLAIGHQRMRGTFVAPLPIHTAELLAACFARSRS
                     GAKLIGTDNSVVLSRKYTSFPWLLGCAANWVLRGTSFIYVPSALNPADDPSRGRLGLY
                     RPLLHLPFRPTTGRTSLYAVSPSVPSHLPDRVHFASPLHVAWRPP"
     gene            join(2848..3215,1..835)
                     /gene="S"
     CDS             join(2848..3215,1..835)
                     /gene="S"
                     /note="pre-S1/pre-S2/S"
                     /codon_start=1
                     /product="large S protein"
                     /protein_id="ACO05336.1"
                     /db_xref="GI:225676028"
                     /translation="MGGWSSKPRQGMGTNLSVPNPLGFFPDHQLDPAFGANSNSPDWD
                     FNPNKDHWPEANQVGAGAFGPGFTPPHGGLLGWSPQAQGILTTVPAAPPPASTNRQSG
                     RQPTPISPPLRDSHPQAMQWNSTTFHQALLDPRVKGLYFPAGGSSSGTVNPVPTTASP
                     ISSIFSMTGDPAPNMESTTSGFLGPLLVLQAGFFLLTRILTIPQSLDSWWTSLNFLGG
                     APTCRGQNSQSPTSNHSPTSCPPICPGYRWMCLRRFIIFLFILLLCLIFLLVLVDYRG
                     MLPVCPLLPGTSTTSTGPCKTCTTPAQGTSMFPSCCCTKPSDGNCTCIPIPSSWAFAR
                     FLWDWASVRFSWLRLLVPFVQWFVGLSPTVWLSVMWMMWYWGPSLYNILSPFLPLLPI
                     FFCLWVYV"
     CDS             join(3205..3215,1..835)
                     /gene="S"
                     /note="pre-S2/S"
                     /codon_start=1
                     /product="middle S protein"
                     /protein_id="ACO05340.1"
                     /db_xref="GI:225676032"
                     /translation="MQWNSTTFHQALLDPRVKGLYFPAGGSSSGTVNPVPTTASPISS
                     IFSMTGDPAPNMESTTSGFLGPLLVLQAGFFLLTRILTIPQSLDSWWTSLNFLGGAPT
                     CRGQNSQSPTSNHSPTSCPPICPGYRWMCLRRFIIFLFILLLCLIFLLVLVDYRGMLP
                     VCPLLPGTSTTSTGPCKTCTTPAQGTSMFPSCCCTKPSDGNCTCIPIPSSWAFARFLW
                     DWASVRFSWLRLLVPFVQWFVGLSPTVWLSVMWMMWYWGPSLYNILSPFLPLLPIFFC
                     LWVYV"
     CDS             155..835
                     /gene="S"
                     /note="HBsAg"
                     /codon_start=1
                     /product="S protein"
                     /protein_id="ACO05339.1"
                     /db_xref="GI:225676031"
                     /translation="MESTTSGFLGPLLVLQAGFFLLTRILTIPQSLDSWWTSLNFLGG
                     APTCRGQNSQSPTSNHSPTSCPPICPGYRWMCLRRFIIFLFILLLCLIFLLVLVDYRG
                     MLPVCPLLPGTSTTSTGPCKTCTTPAQGTSMFPSCCCTKPSDGNCTCIPIPSSWAFAR
                     FLWDWASVRFSWLRLLVPFVQWFVGLSPTVWLSVMWMMWYWGPSLYNILSPFLPLLPI
                     FFCLWVYV"
     gene            1374..1838
                     /gene="X"
     CDS             1374..1838
                     /gene="X"
                     /codon_start=1
                     /product="X protein"
                     /protein_id="ACO05338.1"
                     /db_xref="GI:225676030"
                     /translation="MAARVCCQLGPARDVLYLRPVGAESRGRPVSGPFGTLPSPSSSA
                     VPADHGANLSLRGLPVCAFSSAGPCALRFTSARRMETTVNAHQVLPKVLHKRTLGLSA
                     MSTTDLEAYFKDCVFKDWEEFGEEIRLKIYVLGGCRHKLVCSPAPCNFFTSA"
     gene            1814..2452
                     /gene="C"
     misc_feature    1814..2452
                     /gene="C"
                     /note="nonfunctional precore/core protein due to mutation"
     CDS             1901..2452
                     /gene="C"
                     /codon_start=1
                     /product="core protein"
                     /protein_id="ACO05337.1"
                     /db_xref="GI:225676029"
                     /translation="MDIDHYKEFGASVELLSFLPSDFFPSIRDLLDTASALYREALES
                     PEHCSPHHTALRQAILCWGELMNLATWVGSNLEDPASRELVVGYVNVNTGLKIRQLLW
                     FHISCLTFGRETVLEYLVSFGVWIRTPPAYRPPNAPILSTLPETTVVRRRGRSPRRRT
                     PSPRRRRSQSPRRRRSQSREHQC"
ORIGIN      
        1 ctccacaaca ttccaccaag ctctgctaga tcccagagtg aagggcctat attttcctgc
       61 tggtggctcc agttccggaa cagtaaaccc tgttccgact actgcctcac ccatatcgtc
      121 aatcttctcg atgactgggg accctgcacc gaacatggag agcacaacat caggattcct
      181 aggacccctg ctcgtgttac aggcggggtt tttcttgttg acaagaatcc tcacaatacc
      241 acagagtcta gactcgtggt ggacttctct caattttcta gggggagcac ccacgtgtcg
      301 tggccaaaat tcgcagtccc caacctccaa tcactcacca acctcctgtc ctccaatttg
      361 tcctggctat cgctggatgt gcctgcggcg ttttatcata ttcctcttca tcctgctgct
      421 atgcctcatc ttcttgttgg ttcttgtgga ctaccgaggt atgttgcccg tttgtcctct
      481 acttccagga acatcaacta ccagcacggg accatgcaag acctgcacga ctcctgctca
      541 aggaacctct atgtttccct cttgttgctg tacaaaacct tcggacggaa actgcacttg
      601 tattcccatc ccatcatcct gggctttcgc aagattccta tgggattggg cctcagtccg
      661 tttctcatgg ctcagattac tagtgccatt tgttcagtgg ttcgtagggc tttcccccac
      721 tgtttggctt tcagttatgt ggatgatgtg gtattggggg ccaagtctgt acaacatctt
      781 gagtcccttt ttacctctat taccaatttt cttttgtctt tgggtatacg tttaaaccct
      841 aataaaacca aacgctgggg ttactccctt aacttcatgg gatatgtaat tggaagttgg
      901 ggtactttac cgcaggagca tattgtactg aaaatcaagc aatgttttcg taaactacct
      961 gtaaatagac ctattgattg gaaagtatgt caaagaattg tgggtctttt gggctttgct
     1021 gcccctttta cacaatgtgg ctatcctgcc ttgatgcctt tatatgcatg tatacaatct
     1081 aagcaggctt tcactttctc gccaacttat aaggcctttc tgtgtaaaca atatctgaac
     1141 ctttaccccg ttgcccggca acggtcaggt ctctgccagg tgtttgctga cgcaaccccc
     1201 actggatggg gcttggccat aggccatcag cgcatgcgtg gaacctttgt ggctcctctg
     1261 ccgatccata ctgcggaact cctagcagct tgttttgctc gcagccggtc tggggcaaaa
     1321 cttatcggca ccgacaactc cgttgtcctc tctcggaaat acacctcctt tccatggctg
     1381 ctcgggtgtg ctgccaactg ggtcctgcgc gggacgtcct ttatctacgt cccgtcggcg
     1441 ctgaatcccg cggacgaccc gtctcggggc cgtttgggac tctaccgtcc ccttcttcat
     1501 ctgccgttcc ggccgaccac ggggcgaacc tctctttacg cggtctcccc gtctgtgcct
     1561 tctcatctgc cggaccgtgt gcacttcgct tcacctctgc acgtcgcatg gagaccaccg
     1621 tgaacgccca ccaggtcttg cccaaggtct tacataagag gactcttgga ctctcagcaa
     1681 tgtcaacgac cgaccttgag gcatacttca aagactgtgt gtttaaagac tgggaggagt
     1741 ttggggagga gattaggtta aagatttatg tactaggagg ctgtaggcat aaattggtct
     1801 gttcaccagc accatgcaac tttttcacct ctgcctaatc atctcatgtt catgtcctac
     1861 tgttcaagcc tccaagctgt gccttgggtg gctttagggc atggacattg accactataa
     1921 agaatttgga gcttccgtgg agttactctc ttttttgcct tctgacttct ttccttctat
     1981 tcgagatctc ctcgacaccg cctctgctct gtatcgggag gccttagagt ctccggaaca
     2041 ttgttcacct caccatacag cactcaggca agctattctg tgttggggtg agttgatgaa
     2101 tctggccacc tgggtgggaa gtaatttgga agacccagca tccagggaat tagtagtcgg
     2161 ctatgtcaat gttaatacgg gcctaaaaat cagacaacta ttgtggtttc acatctcctg
     2221 tcttaccttt ggaagagaaa ctgttcttga gtatttggtg tcttttggag tgtggattcg
     2281 cactcctccc gcttacagac caccaaatgc ccctatctta tcaacacttc cggaaactac
     2341 tgttgttaga cgacgaggca ggtcccctag aagaagaact ccctcgcctc gcagacgaag
     2401 gtctcaatcg ccgcgtcgca gaagatctca atctcgggaa catcaatgtt agtatccctt
     2461 ggactcataa ggtgggaaac tttactgggc tttattcttc tactgtacct gtctttaatc
     2521 ctgagtggca aactccctcc tttcctcaca ttcatttaca ggaggacatt attaatagat
     2581 gtgaacaatt tgtgggccct cttacagtta atgaaaaaag gagattaaaa ttaattatgc
     2641 ctgctaggtt ctatcctaac attaccaaat atttgccctt ggacaaaggc attaaaccgt
     2701 attatcctga atatgcagtt aatcattact tcaaaactag gcattattta catacgctgt
     2761 ggaaggctgg cattctatat aagagagaaa ccacacgcag cgcctcattt tgtgggtcac
     2821 catattcttg ggaacaagag ctacagcatg ggaggttggt cttccaaacc tcgacaaggc
     2881 atggggacga atctttctgt tcccaatcct ctgggattct ttcccgatca ccaattggac
     2941 cctgcgttcg gagccaactc aaacagtcca gattgggact tcaaccccaa caaggatcac
     3001 tggccagagg caaatcaggt aggagcggga gcattcgggc cagggttcac cccaccacac
     3061 ggcggtcttt tggggtggag ccctcaggct cagggcatat taacaacagt gccagcagca
     3121 cctcctcctg cctccaccaa tcggcagtca ggaagacagc ctactcccat ctctccacct
     3181 ctaagagaca gtcatcctca ggccatgcag tggaa
//

LOCUS       FJ787471                3215 bp    DNA     circular VRL 30-MAR-2009
DEFINITION  Hepatitis B virus isolate S1538-6, complete genome.
ACCESSION   FJ787471
VERSION     FJ787471.1  GI:225676033
KEYWORDS    .
SOURCE      Hepatitis B virus
  ORGANISM  Hepatitis B virus
            Viruses; Retro-transcribing viruses; Hepadnaviridae;
            Orthohepadnavirus.
REFERENCE   1  (bases 1 to 3215)
  AUTHORS   Liu,Y., Wang,Y., Xu,Z., Wang,C., Ren,X., Dai,J. and Xu,D.
  TITLE     Hepatitis B virus full-length genome isolated from a patient
  JOURNAL   Unpublished
REFERENCE   2  (bases 1 to 3215)
  AUTHORS   Liu,Y., Wang,Y., Xu,Z., Wang,C., Ren,X., Dai,J. and Xu,D.
  TITLE     Direct Submission
  JOURNAL   Submitted (24-FEB-2009) Viral Hepatitis Research Laboratory,
            Institute of Infectious Diseases, The 302 Hospital of PLA, 100 Xi
            Si Huan Middle Road, Beijing 100039, China
FEATURES             Location/Qualifiers
     source          1..3215
                     /organism="Hepatitis B virus"
                     /mol_type="genomic DNA"
                     /serotype="Adrq+"
                     /isolate="S1538-6"
                     /isolation_source="serum from patient with HBV-associated
                     liver cirrhosis"
                     /host="Homo sapiens"
                     /db_xref="taxon:10407"
                     /country="China"
                     /collection_date="17-Jan-2008"
                     /note="genotype: C2"
     gene            join(2307..3215,1..1623)
                     /gene="P"
     CDS             join(2307..3215,1..1623)
                     /gene="P"
                     /codon_start=1
                     /product="polymerase"
                     /protein_id="ACO05341.1"
                     /db_xref="GI:225676034"
                     /translation="MPLSYQHFRKLLLLDDEAGPLEEELPRLADEGLNRRVAEDLNLG
                     NINVSIPWTHKVGNFTGLYSSTVPVFNPEWQTPSFPHIHLQEDIINRCEQFVGPLTVN
                     EKRRLKLIMPARFYPNITKYLPLDKGIKPYYPEHAVNHYFKTRHYLHTLWKAGILYKR
                     ETTRSASFCGSPYSWEQELQHGRLVFQTSTRHGDESFCSQSSGILSRSPVGPCVRSQL
                     KQSRLGLQPQQGSLARGKSGRSGSIRARVHPTTRRFFGVEPSGSGHINNSASSTSSCL
                     HQSAVRKTAYSHLSTSKRQSSSGHAVELHNIPPSSARSQSEGPIFSCWWLQFRNSKPR
                     SDYCLTHIVNLLEDWGPCTEHGEHNIRIPRTPARVTGGVFLVDKNPHNTTESRLVVDF
                     SQFSRGSTHVSWPKFAVPNLQSLTNLLSSNLSWLSLDVSAAFYHIPLHPAAMPHLLVG
                     SCGLPRYVARLSSTSRNINYQHGTMQDLHDSCSRNLYVSLLLLYKTFGRKLHLYSHPI
                     ILGFRKIPMGLGLSPFLMAQFTSAICSVVRRAFPHCLAFSYVDDVVLGAKSVQHLESL
                     FTSITNFLLSLGIHLNPNKTKRWGYSLNFMGYVIGSWGTLPQEHIVLKIKQCFRKLPV
                     NRPIDWKVCQRIVGLLGFAAPFTQCGYPALMPLYACIQSKQAFTFSPTYKAFLCKQYL
                     NLYPVARQRSGLCQVFADATPTGWGLAIGHQRMRGTFVAPLPIHTAELLAACFARSRS
                     GAKLIGTDNSVVLSRKYTSFPWLLGCAANWILRGTSFVYVPSALNPADDPSRGRLGLY
                     RPLLHLPFRPTTGRTSLYAVSPSVPSHLPDRVHFASPLHVAWRPP"
     gene            join(2848..3215,1..835)
                     /gene="S"
     CDS             join(2848..3215,1..835)
                     /gene="S"
                     /note="pre-S1/pre-S2/S"
                     /codon_start=1
                     /product="large S protein"
                     /protein_id="ACO05342.1"
                     /db_xref="GI:225676035"
                     /translation="MGGWSSKPRQGMGTNLSVPNPLGFFPDHQLDPAFGANSNSPDWD
                     FNPNKDHWPEANQVGAGAFGPGFTPPHGGFLGWSPQAQGTLTTVPAAPPPASTNRQSG
                     RQPTPISPPLRDSHPQAMQWNSTTFHQALLDPRVKGLYFPAGGSSSGTVNPVPTTASP
                     ISSIFSRTGDPAPNMESTTSGFLGPLLVLQAGFFLLTRILTIPQSLDSWWTSLNFLGG
                     APTCRGQNSQSPTSNHSPTSCPPICPGYRWMCLRRFIIFLFILLLCLIFLLVLVDYRG
                     MLPACPLLPGTSTTSTGPCKTCTTPAQGTSMFPSCCCTKPSDGNCTCIPIPSSWAFAR
                     FLWDWASVRFSWLSLLVPFVQWFVGLSPTVWLSVMWMMWYWGPSLYNILSPFLPLLPI
                     FFCLWVYI"
     CDS             join(3205..3215,1..835)
                     /gene="S"
                     /note="pre-S2/S"
                     /codon_start=1
                     /product="middle S protein"
                     /protein_id="ACO05347.1"
                     /db_xref="GI:225676040"
                     /translation="MQWNSTTFHQALLDPRVKGLYFPAGGSSSGTVNPVPTTASPISS
                     IFSRTGDPAPNMESTTSGFLGPLLVLQAGFFLLTRILTIPQSLDSWWTSLNFLGGAPT
                     CRGQNSQSPTSNHSPTSCPPICPGYRWMCLRRFIIFLFILLLCLIFLLVLVDYRGMLP
                     ACPLLPGTSTTSTGPCKTCTTPAQGTSMFPSCCCTKPSDGNCTCIPIPSSWAFARFLW
                     DWASVRFSWLSLLVPFVQWFVGLSPTVWLSVMWMMWYWGPSLYNILSPFLPLLPIFFC
                     LWVYI"
     CDS             155..835
                     /gene="S"
                     /note="HBsAg"
                     /codon_start=1
                     /product="S protein"
                     /protein_id="ACO05346.1"
                     /db_xref="GI:225676039"
                     /translation="MESTTSGFLGPLLVLQAGFFLLTRILTIPQSLDSWWTSLNFLGG
                     APTCRGQNSQSPTSNHSPTSCPPICPGYRWMCLRRFIIFLFILLLCLIFLLVLVDYRG
                     MLPACPLLPGTSTTSTGPCKTCTTPAQGTSMFPSCCCTKPSDGNCTCIPIPSSWAFAR
                     FLWDWASVRFSWLSLLVPFVQWFVGLSPTVWLSVMWMMWYWGPSLYNILSPFLPLLPI
                     FFCLWVYI"
     gene            1374..1838
                     /gene="X"
     CDS             1374..1838
                     /gene="X"
                     /codon_start=1
                     /product="X protein"
                     /protein_id="ACO05344.1"
                     /db_xref="GI:225676037"
                     /translation="MAARVCCQLDPARDVLCLRPVGAESRGRPVSGPFGTLPSPSSSA
                     VPADHGANLSLRGLPVCAFSSAGPCALRFTSARRMETTVNAHQVLPKVLHKRTLGLSA
                     MSTTDLEAYFKDCVFKDWEEFGEEIRLKIYVLGGCRHKLVCSPAPCNFFTSA"
     gene            1814..2452
                     /gene="C"
     CDS             1814..2452
                     /gene="C"
                     /codon_start=1
                     /product="precore/core protein"
                     /protein_id="ACO05343.1"
                     /db_xref="GI:225676036"
                     /translation="MQLFHLCLIISCSCPTVQASKLCLGWLWGMDIDHYKEFGASVEL
                     LPFLPSDFFPSIRDLLDTASALYREALESPEHCSPHHTALRQAILCWGELMNLATWVG
                     SNLEDPASRELVVGYVNVNMGLKIRQLLWFHISCLTFGRETVLEYLVSFGVWIRTPPA
                     YRPPNAPILSTLPETTVIRRRGRSPRRRTPSPRRRRSQSPRRRRSQSREHQC"
     CDS             1901..2452
                     /gene="C"
                     /codon_start=1
                     /product="core protein"
                     /protein_id="ACO05345.1"
                     /db_xref="GI:225676038"
                     /translation="MDIDHYKEFGASVELLPFLPSDFFPSIRDLLDTASALYREALES
                     PEHCSPHHTALRQAILCWGELMNLATWVGSNLEDPASRELVVGYVNVNMGLKIRQLLW
                     FHISCLTFGRETVLEYLVSFGVWIRTPPAYRPPNAPILSTLPETTVIRRRGRSPRRRT
                     PSPRRRRSQSPRRRRSQSREHQC"
ORIGIN      
        1 ctccacaaca ttccaccaag ctctgctaga tcccagagtg aagggcctat attttcctgc
       61 tggtggctcc agttccggaa cagtaaaccc cgttccgact actgcctcac ccatatcgtc
      121 aatcttctcg aggactgggg accctgcacc gaacatggag agcacaacat caggattcct
      181 aggacccctg ctcgtgttac aggcggggtt tttcttgttg acaagaatcc tcacaatacc
      241 acagagtcta gactcgtggt ggacttctct caattttcta gggggagcac ccacgtgtcg
      301 tggccaaaat tcgcagtccc caacctccaa tcactcacca acctcctgtc ctccaatttg
      361 tcctggctat cgctggatgt gtctgcggcg ttttatcata ttcctcttca tcctgctgct
      421 atgcctcatc ttcttgttgg ttcttgtgga ctaccgaggt atgttgcccg cttgtcctct
      481 acttccagga acatcaacta ccagcacggg accatgcaag acctgcacga ctcctgctca
      541 aggaacctct atgtttccct cttgttgctg tacaaaacct tcggacggaa attgcacttg
      601 tattcccatc ccatcatcct gggctttcgc aagattccta tgggattggg cctcagtccg
      661 tttctcatgg ctcagtttac tagtgccatt tgttcagtgg ttcgtagggc tttcccccac
      721 tgtttggctt tcagttatgt ggatgatgtg gtattggggg ccaagtctgt acaacatctt
      781 gagtcccttt ttacctctat taccaatttt cttttgtctt tgggtataca tttaaaccct
      841 aataaaacca aacgctgggg ttactccctt aacttcatgg gatatgtaat tggaagttgg
      901 ggtactttac cgcaggagca tattgtactg aaaatcaagc aatgttttcg taaactacct
      961 gtaaatagac ctattgattg gaaagtatgt caaagaattg tgggtctttt gggctttgct
     1021 gcccctttta cacaatgtgg ctatcctgcc ttgatgcctt tatatgcatg tatacaatct
     1081 aagcaggctt tcactttctc gccaacttat aaggcctttc tgtgtaaaca atatctgaac
     1141 ctttaccccg ttgcccggca acggtcaggt ctctgccaag tgtttgctga cgcaaccccc
     1201 actggatggg gcttggccat aggccatcag cgcatgcgtg gaacctttgt ggctcctctg
     1261 ccgatccata ctgcggaact cctagcagct tgttttgctc gcagccggtc tggggcaaaa
     1321 cttatcggca ccgacaactc cgttgtcctc tctcggaaat acacctcctt tccatggctg
     1381 ctcgggtgtg ctgccaactg gatcctgcgc gggacgtcct ttgtctacgt cccgtcggcg
     1441 ctgaatcccg cggacgaccc gtctcggggc cgtttgggac tctaccgtcc ccttcttcat
     1501 ctgccgttcc ggccgaccac ggggcgaacc tctctttacg cggtctcccc gtctgtgcct
     1561 tctcatctgc cggaccgtgt gcacttcgct tcacctctgc acgtcgcatg gagaccaccg
     1621 tgaacgccca ccaggtcttg cccaaggtct tacataagag gactcttgga ctctcagcaa
     1681 tgtcaacgac cgaccttgag gcatacttca aagactgtgt gtttaaagac tgggaggagt
     1741 ttggggagga gattaggtta aagatttatg tactaggagg ctgtaggcat aaattggtct
     1801 gttcaccagc accatgcaac tttttcacct ctgcctaatc atctcatgtt catgtcctac
     1861 tgttcaagcc tccaagctgt gccttgggtg gctttggggc atggacattg accactataa
     1921 agaatttgga gcttccgtgg agttactccc ttttttgcct tctgacttct tcccttctat
     1981 tcgagatctc ctcgacaccg cctctgctct gtatcgggag gccttagagt ctccggaaca
     2041 ttgttcacct caccatacag cactcaggca agccattctg tgttggggtg agttgatgaa
     2101 tctggccacc tgggtgggaa gtaatttgga agacccagca tccagggaat tagtagtcgg
     2161 ctatgtcaat gttaatatgg gcctaaaaat cagacaacta ttgtggtttc acatctcctg
     2221 tcttactttt ggaagagaaa ctgttcttga gtatttggtg tcttttggag tgtggattcg
     2281 cactcctccc gcttacagac caccaaatgc ccctatctta tcaacacttc cggaaactac
     2341 tgttattaga cgacgaggca ggtcccctag aagaagaact ccctcgcctc gcagacgaag
     2401 gtctcaatcg ccgcgtcgca gaagatctca atctcgggaa catcaatgtt agtatccctt
     2461 ggactcataa ggtgggaaac tttactgggc tttattcttc tactgtacct gtctttaatc
     2521 ctgagtggca aactccctcc tttcctcaca ttcatttaca ggaggacatt attaatagat
     2581 gtgaacaatt tgtgggccct cttacagtta atgaaaaacg gagattaaaa ttaattatgc
     2641 ctgctaggtt ctatcctaac attaccaaat atttgccctt ggacaaaggc atcaaaccgt
     2701 attatcctga acatgcagtt aatcattact tcaaaactag gcattattta catactctgt
     2761 ggaaggctgg cattctatat aagagagaaa ccacacgcag cgcctcattt tgtgggtcac
     2821 catattcttg ggaacaagag ctacagcatg ggaggttggt cttccaaacc tcgacaaggc
     2881 atggggacga atctttctgt tcccaatcct ctgggattct ttcccgatca ccagttggac
     2941 cctgcgttcg gagccaactc aaacagtcca gattgggact tcaaccccaa caaggatcac
     3001 tggccagagg caaatcaggt aggagcggga gcattcgggc cagggttcac cccaccacac
     3061 ggcggttttt tggggtggag ccctcaggct cagggcacat taacaacagt gccagcagca
     3121 cctcctcctg cctccaccaa tcggcagtca ggaagacagc ctactcccat ctctccacct
     3181 ctaagagaca gtcatcctca ggccatgcag tggaa
//

LOCUS       FJ787475                3218 bp    DNA     circular VRL 30-MAR-2009
DEFINITION  Hepatitis B virus isolate CX-2, complete genome.
ACCESSION   FJ787475
VERSION     FJ787475.1  GI:225676057
KEYWORDS    .
SOURCE      Hepatitis B virus
  ORGANISM  Hepatitis B virus
            Viruses; Retro-transcribing viruses; Hepadnaviridae;
            Orthohepadnavirus.
REFERENCE   1  (sites)
  AUTHORS   Liu,Y., Wang,Y., Xu,Z., Wang,C., Ren,X., Dai,J. and Xu,D.
  TITLE     Hepatitis B virus full-length genome isolated from a patient
  JOURNAL   Unpublished
REFERENCE   2  (bases 1 to 3218)
  AUTHORS   Liu,Y., Wang,Y., Xu,Z., Wang,C., Ren,X., Dai,J. and Xu,D.
  TITLE     Direct Submission
  JOURNAL   Submitted (24-FEB-2009) Viral Hepatitis Research Laboratory,
            Institute of Infectious Diseases, The 302 Hospital of PLA, 100 Xi
            Si Huan Middle Road, Beijing 100039, China
FEATURES             Location/Qualifiers
     source          1..3218
                     /organism="Hepatitis B virus"
                     /mol_type="genomic DNA"
                     /serotype="Adw1"
                     /isolate="CX-2"
                     /isolation_source="serum from patient with HBV-associated
                     hepatocellular carcinoma"
                     /host="Homo sapiens"
                     /db_xref="taxon:10407"
                     /country="China"
                     /collection_date="10-Nov-2008"
                     /note="genotype: B2"
     gene            join(2310..3218,1..1623)
                     /gene="P"
     CDS             join(2310..3218,1..1623)
                     /gene="P"
                     /codon_start=1
                     /product="polymerase"
                     /protein_id="ACO05361.1"
                     /db_xref="GI:225676058"
                     /translation="MPLSYQHFRKLLLLDEEAGPLEEELPRLADEGLNRRVAEDLNLG
                     NLNVSIPWTHKVGNFTGLYSSTVPCFNPNWQTPSFPDIHLQEDIVDRCKQFVGPLTVN
                     ENRRLKLIMPARFYPNVTKYLPLDKGIKPYYPEHVVNHYFQTRHYLHTLWKAGILYKR
                     ESTRSASFYGSPYSWEQDLQHGRLVFQTSKRHGDKSFCPQSPGILPRSSVGPCIQSQL
                     RKSRLGPQPAQGQLAGRQQGGSGSIRARVHPSPWGTVGVEPARSGHTHNCASSSSSCL
                     HQSAVRKAADSLISTSKGHSSSGHAMELHHFPPNSSRSQSQGPVLSCWWLQFRNSEPC
                     SEYCLCHIVNLIDDWGPCTEHGEHRIRTPRAPARVTGGVFLVDKNPHNTTESRLVVDL
                     SQFSRGNTRVSWPKFAVPNLQSLTNLLSSNLSWLSLDVSAAFYHLPLHPAAMPHLLVG
                     SSGLSRYVARLSSNSRIINNQHRTMQNLHNACSRNLYVSLMLLYKTYGRKLHLYSHPI
                     ILGFRKIPMGVGLSPFLLAQFTSAICSVVRRAFPHCLAFSYMDDMVLGAKSVQHLESV
                     YAAVTNFLLSLGIHLNPHKTKRWGYSLNFMGYIIGSWGTLPQEHIVQKIKMCFRKLPV
                     NRPIDRKVCQRIVGLLGFAAPFTQCGYPALMPLYACIQAKQAFTFSPTYKAFLSKQYL
                     NLYPVARQRPGLCQVFADATPTGWGLAIGHQRMRGTFVSPLPIHTAELLAACFARSRS
                     GAKLIGTDNSVVLSRKYTSFPWLLGCAANWILRGTSFVYVPSALNPADDPSRGRLGLY
                     RPLLRLSYRPTTGRTSLYADSPSVPSHLPDRVHFASPLHVAWKPP"
     gene            join(2851..3218,1..835)
                     /gene="S"
     CDS             join(2851..3218,1..835)
                     /gene="S"
                     /note="pre-S1/pre-S2/S"
                     /codon_start=1
                     /product="large S protein"
                     /protein_id="ACO05362.1"
                     /db_xref="GI:225676059"
                     /translation="MGGWSSKPRKGMGTNLSVPNPLGFFPDHQLDPAFKANSENPDWD
                     LNPHKDNWPDANKVGVGAFGPGFTPPHGGLLGWSPHAQGILTTVPAAPPPASTNRQSG
                     RQPTPLSPPLRDTHPQAMQWNSTTFHQTLQDPRVRALYFPAGGSSSETVSPAQNTVSA
                     ISSILSTTGDPVPNMENIASGLLGPLLVLQAGFFSLTKILTIPQSLDSWWTSLNFLGE
                     TPVCLGQNSQSQISSHSPTCCPPICPGYRWMCLRRFIIFLCILLLCLIFLLVLLDYQG
                     MLPVCPLIPGSSTTSTGPCKTCTTPAQGTSMFPSCCCTKPTDGNCTCIPIPSSWAFAK
                     YLWVWASVRFSWLSLLVPFVQWFVGLSPTVWLSVIWMIWFWGPSLYNILSPYMPLLPI
                     FFCLWVYI"
     CDS             join(3208..3218,1..835)
                     /gene="S"
                     /note="pre-S2/S"
                     /codon_start=1
                     /product="middle S protein"
                     /protein_id="ACO05366.1"
                     /db_xref="GI:225676063"
                     /translation="MQWNSTTFHQTLQDPRVRALYFPAGGSSSETVSPAQNTVSAISS
                     ILSTTGDPVPNMENIASGLLGPLLVLQAGFFSLTKILTIPQSLDSWWTSLNFLGETPV
                     CLGQNSQSQISSHSPTCCPPICPGYRWMCLRRFIIFLCILLLCLIFLLVLLDYQGMLP
                     VCPLIPGSSTTSTGPCKTCTTPAQGTSMFPSCCCTKPTDGNCTCIPIPSSWAFAKYLW
                     VWASVRFSWLSLLVPFVQWFVGLSPTVWLSVIWMIWFWGPSLYNILSPYMPLLPIFFC
                     LWVYI"
     CDS             155..835
                     /gene="S"
                     /note="HBsAg"
                     /codon_start=1
                     /product="S protein"
                     /protein_id="ACO05365.1"
                     /db_xref="GI:225676062"
                     /translation="MENIASGLLGPLLVLQAGFFSLTKILTIPQSLDSWWTSLNFLGE
                     TPVCLGQNSQSQISSHSPTCCPPICPGYRWMCLRRFIIFLCILLLCLIFLLVLLDYQG
                     MLPVCPLIPGSSTTSTGPCKTCTTPAQGTSMFPSCCCTKPTDGNCTCIPIPSSWAFAK
                     YLWVWASVRFSWLSLLVPFVQWFVGLSPTVWLSVIWMIWFWGPSLYNILSPYMPLLPI
                     FFCLWVYI"
     gene            1374..1841
                     /gene="X"
     CDS             1374..1841
                     /gene="X"
                     /codon_start=1
                     /product="X protein"
                     /protein_id="ACO05364.1"
                     /db_xref="GI:225676061"
                     /translation="MAARLCCQLDPARDVLCLRPVGAESRGRPLPGPLGALPPASPPV
                     VPTDHGAHLSLRGLPVCAFSSAGPCALRFTSARRMETTVNAHRNLPKVLHKRTLGLSA
                     MSTTDLEAYFKDCVFTEWEELGEEIRLKVLFVLGGCRHKLVRSPAPCNFFTSA"
     gene            1817..2455
                     /gene="C"
     misc_feature    1817..2455
                     /gene="C"
                     /note="nonfunctional precore/core protein due to mutation"
     CDS             1904..2455
                     /gene="C"
                     /codon_start=1
                     /product="core protein"
                     /protein_id="ACO05363.1"
                     /db_xref="GI:225676060"
                     /translation="MDIDTYKEFGASVELLSFLPSDFFPSIRDLLDTATALYREALES
                     PEHCSPHHTALRQAILCWGELMNLATWVGSNLEDQASRDLVVGYVNVNMGLKLRQLLW
                     FHISCLTFGRETVLEYLVSFGVWIRTPPAYRPPNAPILSTLPETTVVRRRGRSPRRRT
                     PSPRRRRSQSPRRRRSKSRESQC"
ORIGIN      
        1 ctccaccact ttccaccaaa ctcttcaaga tcccagagtc agggccctgt actttcctgc
       61 tggtggctcc agttcagaaa cagtgagccc tgctcagaat actgtctctg ccatatcgtc
      121 aatcttatcg acgactgggg accctgtacc gaacatggag aacatcgcat caggactcct
      181 agggcccctg ctcgtgttac aggcggggtt tttctcgttg acaaaaatcc tcacaatacc
      241 acagagtcta gactcgtggt ggacctctct caattttcta ggggaaacac ccgtgtgtct
      301 tggccaaaat tcgcagtccc aaatctccag tcactcacca acctgttgtc ctccaatttg
      361 tcctggttat cgctggatgt gtctgcggcg ttttatcatc ttcctctgca tcctgctgct
      421 atgcctcatc ttcttgttgg ttcttctgga ctatcaaggt atgttgcccg tttgtcctct
      481 aattccagga tcatcaacaa ccagcaccgg accatgcaaa acctgcacaa cgcctgctca
      541 aggaacctct atgtttccct catgttgctg tacaaaacct acggacggaa actgcacctg
      601 tattcccatc ccatcatctt gggctttcgc aaaataccta tgggtgtggg cctcagtccg
      661 tttctcttgg ctcagtttac tagtgccatt tgttcagtgg ttcgtagggc tttcccccac
      721 tgtctggctt tcagttatat ggatgatatg gttttggggg ccaagtctgt acaacatctt
      781 gagtccgtat atgccgctgt taccaatttt cttttgtctt tgggtataca tttaaaccct
      841 cacaaaacaa aaagatgggg atattccctt aacttcatgg gatatataat tgggagttgg
      901 ggcacattgc cacaggaaca tattgtacaa aaaatcaaaa tgtgttttag gaaacttcct
      961 gtaaacaggc ctattgatcg gaaggtatgt caacgaattg tgggtctttt ggggtttgcc
     1021 gcccctttta cgcaatgtgg atatcctgct ttaatgcctt tatatgcatg tatacaagca
     1081 aaacaggctt ttactttctc gccaacttac aaggcctttc taagtaaaca gtacctgaac
     1141 ctttaccccg ttgctcggca acggcctggt ctgtgccaag tgtttgctga cgcaaccccc
     1201 actggttggg gcttggccat cggccatcag cgcatgcgtg gaacctttgt gtctccactg
     1261 ccgatccata ctgcggaact cctagccgct tgttttgctc gcagcaggtc tggagcaaaa
     1321 ctcatcggga ctgacaattc tgtcgtgctc tcccgcaagt atacatcatt tccatggctg
     1381 ctaggctgtg ctgccaactg gatcctgcgc gggacgtcct ttgtttacgt cccgtcggcg
     1441 ctgaatcccg cggacgaccc ctcccggggc cgcttggggc tctaccgccc gcttctccgc
     1501 ctgtcgtacc gaccgaccac ggggcgcacc tctctttacg cggactcccc gtctgtgcct
     1561 tctcatctgc cggaccgtgt gcacttcgct tcacctctgc acgtcgcatg gaaaccaccg
     1621 tgaacgccca caggaacctg cccaaggtct tgcataagag gactcttgga ctttcagcaa
     1681 tgtcaacgac cgaccttgag gcatacttca aagactgtgt gtttactgag tgggaggagt
     1741 tgggggagga gattaggtta aaggtcttgt ttgtactagg aggctgtagg cataaattgg
     1801 tgcgttcacc agcaccatgc aactttttca cctctgccta atcatctctt gttcatgtcc
     1861 tactgttcaa gcctccaagc tgtgccttgg gtggctttag gacatggaca ttgacacgta
     1921 taaagaattt ggagcttctg tggagttact ctcttttttg ccttctgact tctttccttc
     1981 tattcgagat ctcctcgaca ccgccactgc tttgtatcgg gaggccttag agtctccgga
     2041 acattgttca cctcaccata cggcactcag gcaagctatc ctgtgttggg gtgagttgat
     2101 gaatctagcc acctgggtgg gaagcaattt ggaagatcaa gcatccaggg atttagtagt
     2161 cggctatgtt aacgttaata tgggcctaaa actcagacaa ctattgtggt ttcacatttc
     2221 ctgtcttact tttgggagag aaactgttct tgaatatttg gtatcttttg gagtgtggat
     2281 tcgcacccct cctgcatata gaccaccaaa tgcccctatc ttatcaacac ttccggaaac
     2341 tactgttgtt agacgaagag gcaggtcccc tagaagaaga actccctcgc ctcgcagacg
     2401 aaggtctcaa tcgccgcgtc gcagaagatc taaatctcgg gaatctcaat gttagtattc
     2461 cttggacaca taaggtggga aactttacgg ggctctattc ttctacggta ccttgcttta
     2521 atcctaattg gcaaactcct tcctttcctg atattcattt gcaggaagac attgttgata
     2581 gatgtaagca atttgtgggg ccccttacag taaatgaaaa caggagacta aaattaatta
     2641 tgcctgctag gttttatccc aatgttacta aatatttgcc cttagataaa gggatcaaac
     2701 cgtattatcc agagcatgtc gttaatcatt acttccagac gagacattat ttacacactc
     2761 tttggaaggc ggggatctta tataaaagag agtccacacg tagcgcctcc ttttacgggt
     2821 caccctattc ttgggaacaa gatctacagc atgggaggtt ggtcttccaa acctcgaaaa
     2881 ggcatgggga caaatctttc tgtccccaat cccctgggat tcttccccga tcatcagttg
     2941 gaccctgcat tcaaagccaa ctcagaaaat ccagattggg acctcaaccc gcacaaggac
     3001 aactggccgg acgccaacaa ggtgggagtg ggagcattcg ggccagggtt cacccctccc
     3061 catgggggac tgttggggtg gagcccgcac gctcagggca tactcacaac tgtgccagca
     3121 gctcctcctc ctgcctccac caatcggcag tcaggaaggc agccgactcc cttatctcca
     3181 cctctaaggg acactcatcc tcaggccatg caatggaa
//

LOCUS       FJ787476                3215 bp    DNA     circular VRL 30-MAR-2009
DEFINITION  Hepatitis B virus isolate CX-3, complete genome.
ACCESSION   FJ787476
VERSION     FJ787476.1  GI:225676064
KEYWORDS    .
SOURCE      Hepatitis B virus
  ORGANISM  Hepatitis B virus
            Viruses; Retro-transcribing viruses; Hepadnaviridae;
            Orthohepadnavirus.
REFERENCE   1  (bases 1 to 3215)
  AUTHORS   Liu,Y., Wang,Y., Xu,Z., Wang,C., Ren,X., Dai,J. and Xu,D.
  TITLE     Hepatitis B virus full-length genome isolated from a patient
  JOURNAL   Unpublished
REFERENCE   2  (bases 1 to 3215)
  AUTHORS   Liu,Y., Wang,Y., Xu,Z., Wang,C., Ren,X., Dai,J. and Xu,D.
  TITLE     Direct Submission
  JOURNAL   Submitted (24-FEB-2009) Viral Hepatitis Research Laboratory,
            Institute of Infectious Diseases, The 302 Hospital of PLA, 100 Xi
            Si Huan Middle Road, Beijing 100039, China
FEATURES             Location/Qualifiers
     source          1..3215
                     /organism="Hepatitis B virus"
                     /mol_type="genomic DNA"
                     /serotype="Adw1"
                     /isolate="CX-3"
                     /isolation_source="serum from patient with HBV-associated
                     hepatocellular carcinoma"
                     /host="Homo sapiens"
                     /db_xref="taxon:10407"
                     /country="China"
                     /collection_date="10-Nov-2008"
                     /note="genotype: B2"
     gene            join(2307..3215,1..1623)
                     /gene="P"
     CDS             join(2307..3215,1..1623)
                     /gene="P"
                     /codon_start=1
                     /product="polymerase"
                     /protein_id="ACO05367.1"
                     /db_xref="GI:225676065"
                     /translation="MPLSYQHFRKLLLLDEEAGPLEEELPRLADEGLNRRVAEDLNLG
                     NLNVSIPWTHKVGNFTGLYSSTVPCFNPNWQTPSFPDIHLQEDIVDRCKQFVGPLTVN
                     ENRRLKLIMPARFYPNVTKYLPLDKGIKPYYPEHVVNHYFQTRHYLHTLWKAGILYKR
                     ESTRSASFCGSPYSWEQDLQHGRLVFQTSKRHGDKSFCPQSPGILPRSSVGPCIQSQL
                     RKSRLGPQPAQGQLAGRQQGGSGSIRARVHPSPWGTVGVEPARSGPTHNCASSSSSCL
                     HQSAVRKAAYSLISTSKGHSSSGHAVELHHFPPNSSKSQSQGPVLSCWWLQFRNSEPC
                     SEYCLCHIVNLIEDWGPCTEHGEHRIRTPRTPARVTGGVFLVDKNPHNTTESRLVVDF
                     SQFSRGNTRVSWPKFAVPNLQSLTNLLSSNLTWLSLDVSAAFYHLPLHPAAMPHLLVG
                     SSGLSRYVARLSSNSRIINNQRRTMQNLHDACSRNLYVSLMLLYKTYGRKLHLYSHPI
                     ILGFRKIPMGVGLSPFLLAQFTSAICSVVRRAFPHCLAFSYMDDMVLGAKSVQHLESV
                     YAAVTNFLLSLGIHLNPHKTKRWGYSLNFMGYIIGSWGTLPQEHIVQKIKMCFRKLPV
                     NRPIDWKVCQRIVGLLGFAAPFTQCGYPALMPLYACIQAKQAFTFSPTYKAFLSKQYL
                     NLYPVARQRPGLCQVFADATPTGWGLAIGHQRMRGTFVSPLPIHTAELLAACFARSRS
                     GAKLIGTDNSVVLSRKYTSFPWLLGCTANWILRGTSFVYVPSALNPADDPSRGRLELY
                     RPLLRLPYRPTTGRTSLYADSPSVPSHLPDRVHFASPLHVAWKPP"
     gene            join(2848..3215,1..361)
                     /gene="S"
     CDS             join(2848..3215,1..361)
                     /gene="S"
                     /note="pre-S1/pre-S2/S"
                     /codon_start=1
                     /product="truncated large S protein"
                     /protein_id="ACO05369.1"
                     /db_xref="GI:225676067"
                     /translation="MGGWSSKPRKGMGTNLSVPNPLGFFPDHQLDPAFKANSENPDWD
                     LNPHKDNWPDANKVGVGAFGPGFTPPHGGLLGWSPHAQGLLTTVPAAPPPASTNRQSG
                     RQPTPLSPPLRDTHPQAMQWNSTTFHQTLQNPRVRALYFPAGGSSSGTVSPAQNTVSA
                     ISSILSKTGDPVPNMENIASGLLGPLLVLQAGFFLLTKILTIPQSLDSWWTSLNFLGG
                     TPVCLGQNSQSQISSHSPTCCPPI"
     misc_feature    join(3205..3215,1..835)
                     /gene="P"
                     /note="nonfunctional middle S protein due to mutation;
                     pre-S2/S"
     misc_feature    155..835
                     /gene="P"
                     /note="nonfunctional S protein due to mutation; HBsAg"
     gene            1374..1838
                     /gene="X"
     CDS             1374..1838
                     /gene="X"
                     /codon_start=1
                     /product="X protein"
                     /protein_id="ACO05368.1"
                     /db_xref="GI:225676066"
                     /translation="MAARLYCQLDPARDVLCLRPVGAESRGRPFPGPLGALPPASPPA
                     VPTDHGAHLSLRGLPVCAFSSAGPCALRFTSARRMETTVNAHRNLPKVLHKRTLGLSA
                     MSTTDLEAYFKDCVFTEWEELGEEIRLMIFVLRGCRHKLVRSPAPCNFFTSA"
     gene            1814..2452
                     /gene="C"
     misc_feature    1814..2452
                     /gene="C"
                     /note="nonfunctional precore/core protein due to mutation"
     CDS             1901..1984
                     /gene="C"
                     /codon_start=1
                     /product="truncated core protein"
                     /protein_id="ACO05370.1"
                     /db_xref="GI:225676068"
                     /translation="MDIDTYKEFGASVELLSFLPSDFFPSI"
ORIGIN      
        1 ctccaccact ttccaccaaa ctcttcaaaa tcccagagtc agggccctgt actttcctgc
       61 tggtggctcc agttcaggaa cagtgagccc tgctcagaat actgtctctg ccatatcgtc
      121 aatcttatcg aagactgggg accctgtacc gaacatggag aacatcgcat caggactcct
      181 aggacccctg ctcgtgttac aggcggggtt tttcttgttg acaaaaatcc tcacaatacc
      241 acagagtcta gactcgtggt ggacttctct caattttcta gggggaacac ccgtgtgtct
      301 tggccaaaat tcgcagtccc aaatctccag tcactcacca acctgttgtc ctccaatttg
      361 acctggttat cgctggatgt gtctgcggcg ttttatcatc ttcctctgca tcctgctgct
      421 atgcctcatc ttcttgttgg ttcttctgga ctatcaaggt atgttgcccg tttgtcctct
      481 aattccagga tcatcaacaa ccagcgccgg accatgcaaa acctgcacga cgcctgctca
      541 aggaacctct atgtttccct catgttgctg tacaaaacct acggacggaa actgcacctg
      601 tattcccatc ccatcatctt gggctttcgc aaaataccta tgggtgtggg cctcagtccg
      661 tttctcttgg ctcagtttac tagtgccatt tgttcagtgg ttcgtagggc tttcccccac
      721 tgtctggctt tcagttatat ggatgatatg gttttggggg ccaagtctgt acaacatctt
      781 gagtccgttt atgccgctgt taccaatttt cttttgtctt tgggtataca tttaaaccct
      841 cacaaaacaa aaagatgggg atattccctt aacttcatgg gatatataat tgggagttgg
      901 ggcacattgc cacaggaaca tattgtacaa aaaatcaaaa tgtgttttag gaaacttcct
      961 gtaaacaggc ctattgattg gaaagtatgt caacgaattg tgggtctttt ggggtttgcc
     1021 gcccctttta cgcaatgtgg atatcctgct ttaatgcctt tatatgcatg tatacaagca
     1081 aaacaggctt ttactttctc gccaacttac aaggcctttc taagtaaaca gtatctgaac
     1141 ctttaccccg ttgctcggca acggcctggt ctgtgccaag tgtttgctga cgcaaccccc
     1201 actggttggg gcttggccat cggccatcag cgcatgcgtg gaacctttgt gtctcctctg
     1261 ccgatccata ctgcggaact cctagccgct tgttttgctc gcagcaggtc tggagcgaaa
     1321 ctcatcggga ctgacaattc tgtcgtgctc tcccgcaagt atacatcatt tccatggctg
     1381 ctaggctgta ctgccaactg gatcctgcgc gggacgtcct ttgtttacgt cccgtcggcg
     1441 ctgaatcccg cggacgaccc ttcccggggc cgcttggagc tctaccgccc gcttctccgc
     1501 ctgccgtacc gaccgaccac ggggcgcacc tctctttacg cggactcccc gtctgtgcct
     1561 tctcatctgc cggaccgtgt gcacttcgct tcacctctgc acgtcgcatg gaaaccaccg
     1621 tgaacgccca caggaacctg cccaaggtct tgcataagag gactcttgga ctttcagcaa
     1681 tgtcaacgac cgaccttgag gcatacttca aagactgtgt gtttactgag tgggaggaat
     1741 tgggggagga gattaggtta atgatctttg tactaagagg ctgtaggcat aaattggtgc
     1801 gttcaccagc accatgcaac tttttcacct ctgcctaatc atctcttgtt catgtcctac
     1861 tgttcaagcc tccaagctgt gccttgggtg gctttaggac atggacattg acacgtataa
     1921 agaatttgga gcttctgtgg agttactctc ttttttgcct tctgacttct ttccttctat
     1981 ttgagatctc ctcgacaccg ccactgcttt gtatcgggag gccttggagt ctccggaaca
     2041 ttgttcacct caccatacgg cactcaggca agctatcctg tgttggggtg agttgatgaa
     2101 tctagccacc tgggtgggaa gcaatttgga agatcaagca tccagggatt tagtagtcgg
     2161 ctatgttaac gttaatatgg gcctaaaact cagacaacta ttgtggtttc acatttcctg
     2221 tcttactttt gggagagaaa ctgttcttga atatttggta tcttttggag tgtggattcg
     2281 cacccctcct gcatatagac caccaaatgc ccctatctta tcaacacttc cggaaactac
     2341 tgttgttaga cgaagaggca ggtcccctag aagaagaact ccctcgcctc gcagacgaag
     2401 gtctcaatcg ccgcgtcgca gaagatctaa atctcgggaa tctcaatgtt agtattcctt
     2461 ggacacataa ggtgggaaac tttacggggc tttattcttc tacggtacct tgctttaatc
     2521 ctaattggca aactccttcc tttcctgata ttcatttgca ggaagacatt gttgatagat
     2581 gtaagcaatt tgtggggccc cttacagtaa atgaaaacag gagactaaaa ttaattatgc
     2641 ctgctaggtt ttatcccaat gttactaaat atttgccctt agataaaggg atcaaaccgt
     2701 attatccaga gcatgtcgtt aatcattact tccagacgcg acattattta cacactcttt
     2761 ggaaggcggg gatcttatat aaaagagagt ccacacgtag cgcctcattt tgcgggtcac
     2821 cctattcttg ggaacaagat ctacagcatg ggaggttggt cttccaaacc tcgaaaaggc
     2881 atggggacaa atctttctgt ccccaatccc ctgggattct tccccgatca tcagttggac
     2941 cctgcattca aagccaactc agaaaatcca gattgggacc tcaacccgca caaggacaac
     3001 tggccggacg ccaacaaggt gggagtggga gcattcgggc cagggttcac ccctccccat
     3061 gggggactgt tggggtggag cccgcacgct cagggcctac tcacaactgt gccagcagct
     3121 cctcctcctg cctccaccaa tcggcagtca ggaaggcagc ctactccctt atctccacct
     3181 ctaagggaca ctcatcctca ggccatgcag tggaa
//

LOCUS       FJ787477                3215 bp    DNA     circular VRL 30-MAR-2009
DEFINITION  Hepatitis B virus isolate LWM-1, complete genome.
ACCESSION   FJ787477
VERSION     FJ787477.1  GI:225676069
KEYWORDS    .
SOURCE      Hepatitis B virus
  ORGANISM  Hepatitis B virus
            Viruses; Retro-transcribing viruses; Hepadnaviridae;
            Orthohepadnavirus.
REFERENCE   1  (bases 1 to 3215)
  AUTHORS   Liu,Y., Wang,Y., Xu,Z., Wang,C., Ren,X., Dai,J. and Xu,D.
  TITLE     Hepatitis B virus full-length genome isolated from a patient
  JOURNAL   Unpublished
REFERENCE   2  (bases 1 to 3215)
  AUTHORS   Liu,Y., Wang,Y., Xu,Z., Wang,C., Ren,X., Dai,J. and Xu,D.
  TITLE     Direct Submission
  JOURNAL   Submitted (24-FEB-2009) Viral Hepatitis Research Laboratory,
            Institute of Infectious Diseases, The 302 Hospital of PLA, 100 Xi
            Si Huan Middle Road, Beijing 100039, China
FEATURES             Location/Qualifiers
     source          1..3215
                     /organism="Hepatitis B virus"
                     /mol_type="genomic DNA"
                     /serotype="Adw1"
                     /isolate="LWM-1"
                     /isolation_source="serum from patient with HBV-associated
                     hepatocellular carcinoma"
                     /host="Homo sapiens"
                     /db_xref="taxon:10407"
                     /country="China"
                     /collection_date="09-Nov-2008"
                     /note="genotype: B2"
     gene            join(2307..3215,1..1623)
                     /gene="P"
     CDS             join(2307..3215,1..1623)
                     /gene="P"
                     /codon_start=1
                     /product="polymerase"
                     /protein_id="ACO05371.1"
                     /db_xref="GI:225676070"
                     /translation="MPLSYQHFRKLLLLDEGAGPLEEELPRLADEGLNRRVAEDLNLG
                     NLNVSIPWTHKVGNFTGLYSSTVPCFNPKWQTPSFPDIHLQEDIVDRCKQFVGPLTVN
                     ENRRLKLIMPARFYPNVTKYLPLDKGIKPYYPEHVVNHYFQTRHYLHTLWKAGILYKR
                     ESTRSASFCGSPYSWEQDLQHGRLVFQTSKRHGDKSCCPQSPGILPRSSVGPCIQSQL
                     RKSRLGPQSAQGPLAGRLEGGSGSIRARVHPSPWGTVGVEPSGSGPTHNCASSSSSCL
                     HQSAVRKAAYSLISTSKGHSSSGHAVELHHFPPNSSRSQSQGPVPSCWWLQFRNSEPC
                     SEYCLCHIVNLIEDWGPCTEHGEHRIRTPRTPARVTGGVFLVDKNPHNTTESRLVVDF
                     SQFSRGNTRVSWPKFAVPNLQSLTNLLSSNLSWLSLDVSAAFYHPPLHPAAMPHLLVG
                     SSGLSRYVARLSSNSRIINNQHRTMQNLHNSCSRNLYVSLMLLYKTYGRKLHLYSHPI
                     ILGFRKIPMGVGLSPFLLAQFTSAICSVVRRAFPHCLAFSYMDDVVLGAKSVQHLEPL
                     YAAVTNFLLSLGIHLNPHKTKRWGYSLNFMGYVIGSWGTLPQEHIVQKIKMCFRKLPV
                     SRPIDWKVCQRIVGLLGFAAPFTQCGYPALMPLYACIQAKQAFTFSPTYKAFLTKQYL
                     NLYPVARQRPGLCQVFADATPTGWGLAIGHQRMRGTFVSPLPIHTAELLAACFARSWS
                     GAKLIGTDNSVVLSRKYTSFPWLLGCAANWILRGTSFVYVPSALNPADDPSRGRLGLY
                     RPLLRLLFRPTTGRTSLYADSPSVPSHLPDRVHFASPLHVAWRPP"
     gene            join(2848..3215,1..835)
                     /gene="S"
     CDS             join(2848..3215,1..835)
                     /gene="S"
                     /note="pre-S1/pre-S2/S"
                     /codon_start=1
                     /product="large S protein"
                     /protein_id="ACO05372.1"
                     /db_xref="GI:225676071"
                     /translation="MGGWSSKPRKGMGTNLAVPNPLGFFPDHQLDPAFKANSENPDWD
                     LNPHKDPWPDAWKVGVGAFGPGFTPPHGGLLGWSPQAQGLLTTVPAAPPPASTNRQSG
                     RQPTPLSPPLRDTHPQAMQWNSTTFHQTLQDPRVRALYLPAGGSSSGTVSPAQNTVSA
                     ISSISSKTGDPVPNMENIASGLLGPLLVLQAGFFLLTKILTIPQSLDSWWTSLNFLGE
                     TPVCLGQNSQSQISSHSPTCCPQICPGYRLMCLRRFIILLCILLLCLIFLLVLLDYQG
                     MLLVCPLIPGSSTTSTGPCKTCTTPAQGTSMFPSCCCTKPTDGNCTCIPIPSSWAFAK
                     YLWEWASVRFSWLSLLVPFVQWFVGLSPTVWLSVIWMMWFWGPSLYNTLSPFMPLLPI
                     FFCLWVYI"
     CDS             join(3205..3215,1..835)
                     /gene="S"
                     /note="pre-S2/S"
                     /codon_start=1
                     /product="middle S protein"
                     /protein_id="ACO05376.1"
                     /db_xref="GI:225676075"
                     /translation="MQWNSTTFHQTLQDPRVRALYLPAGGSSSGTVSPAQNTVSAISS
                     ISSKTGDPVPNMENIASGLLGPLLVLQAGFFLLTKILTIPQSLDSWWTSLNFLGETPV
                     CLGQNSQSQISSHSPTCCPQICPGYRLMCLRRFIILLCILLLCLIFLLVLLDYQGMLL
                     VCPLIPGSSTTSTGPCKTCTTPAQGTSMFPSCCCTKPTDGNCTCIPIPSSWAFAKYLW
                     EWASVRFSWLSLLVPFVQWFVGLSPTVWLSVIWMMWFWGPSLYNTLSPFMPLLPIFFC
                     LWVYI"
     CDS             155..835
                     /gene="S"
                     /note="HBsAg"
                     /codon_start=1
                     /product="S protein"
                     /protein_id="ACO05375.1"
                     /db_xref="GI:225676074"
                     /translation="MENIASGLLGPLLVLQAGFFLLTKILTIPQSLDSWWTSLNFLGE
                     TPVCLGQNSQSQISSHSPTCCPQICPGYRLMCLRRFIILLCILLLCLIFLLVLLDYQG
                     MLLVCPLIPGSSTTSTGPCKTCTTPAQGTSMFPSCCCTKPTDGNCTCIPIPSSWAFAK
                     YLWEWASVRFSWLSLLVPFVQWFVGLSPTVWLSVIWMMWFWGPSLYNTLSPFMPLLPI
                     FFCLWVYI"
     gene            1374..1838
                     /gene="X"
     CDS             1374..1838
                     /gene="X"
                     /codon_start=1
                     /product="X protein"
                     /protein_id="ACO05374.1"
                     /db_xref="GI:225676073"
                     /translation="MAARLCCQLDPARDVLCLRPVGAESRGRPLPGPLGALPPASPPV
                     VPTDHGAHLSLRGLPVCAFSSAGPCALRFTSARRMETTVNAHGNLPKVLHKRTLGLPA
                     MSTTDLEAYFKDCVFTEWEELGEEIRLKVFVLGGCRHKLVCSPAPCNFFTSA"
     gene            1814..2452
                     /gene="C"
     misc_feature    1814..2452
                     /gene="C"
                     /note="nonfunctional precore/core protein due to mutation"
     CDS             1901..2452
                     /gene="C"
                     /codon_start=1
                     /product="core protein"
                     /protein_id="ACO05373.1"
                     /db_xref="GI:225676072"
                     /translation="MDIDPYKEFGASVELLSFLPSDFFPSIRDLLDTASALYREALES
                     PEHCSPHHTALRQAILCWGELMNLATWVGGNLDDQASRELVVSYVNVNMGLKIRQLLW
                     FHISCLTFGRETVLEYLVSFGVWIRTPSAYRPPNAPILSTLPETTVVRRRGRSPRRRT
                     PSPRRRRSQSPRRRRSQSREPQC"
ORIGIN      
        1 ctccaccact ttccaccaaa ctcttcaaga tcccagagtc agggccctgt accttcctgc
       61 tggtggctcc agttcaggaa cagtgagccc tgctcagaat actgtctctg ccatatcgtc
      121 aatctcatcg aagactgggg accctgtacc gaacatggag aacatcgcat caggactcct
      181 aggacccctg ctcgtgttac aggcggggtt tttcttgttg acaaaaatcc tcacaatacc
      241 acagagtcta gactcgtggt ggacttctct caattttcta ggggaaacac ccgtgtgtct
      301 tggccaaaat tcgcagtccc aaatctccag tcactcacca acctgttgtc ctcaaatttg
      361 tcctggttat cgcttgatgt gtctgcggcg ttttatcatc ctcctttgca tcctgctgct
      421 atgcctcatc ttcttgttgg ttcttctgga ctatcaaggt atgttgctcg tttgtcctct
      481 aattccagga tcatcaacaa ccagcaccgg accatgcaaa acctgcacaa ctcctgctca
      541 aggaacctct atgtttccct catgttgctg tacaaaacct acggacggaa actgcacctg
      601 tattcccatc ccatcatctt gggctttcgc aaaataccta tgggagtggg cctcagtccg
      661 tttctcttgg ctcagtttac tagtgccatt tgttcagtgg ttcgtagggc tttcccccac
      721 tgtctggctt tcagttatat ggatgatgtg gttttggggg ccaagtctgt acaacacctt
      781 gagccccttt atgccgctgt taccaatttt cttttgtctt tgggtataca tttaaaccct
      841 cacaaaacaa aaagatgggg atattccctt aacttcatgg gatatgtaat tgggagttgg
      901 ggtacattgc cacaggaaca tattgtacaa aaaatcaaaa tgtgttttag aaaacttcct
      961 gtaagcaggc ctattgattg gaaagtatgt caacgaattg tgggtctttt ggggtttgcc
     1021 gcccctttta cgcaatgtgg atatcctgca ttaatgcctt tatatgcatg tatacaagcc
     1081 aaacaggctt ttactttctc gccaacttac aaggcctttc taactaaaca atatctgaac
     1141 ctttaccccg ttgctcggca acggcctggt ctgtgccaag tgtttgctga cgcaaccccc
     1201 actggttggg gcttggccat aggccatcag cgcatgcgtg gaacctttgt gtctcctctg
     1261 ccgatccata ctgcggaact cctagccgct tgttttgccc gcagctggtc tggggcaaaa
     1321 ctcatcggga ctgacaattc tgtcgtgctc tcccgcaagt atacatcatt tccatggctg
     1381 ctaggctgtg ctgccaactg gatcctgcgc gggacgtcct ttgtttacgt cccgtcggcg
     1441 ctgaatcccg cggacgaccc ctcccggggc cgcttggggc tctaccgccc gcttctccgc
     1501 ctgttgttcc gaccgaccac ggggcgcacc tctctttacg cggactcccc gtctgtgcct
     1561 tctcatctgc cggaccgtgt gcacttcgct tcacctctgc acgtcgcatg gagaccaccg
     1621 tgaacgccca cgggaacctg cccaaggtct tgcataagag gactcttgga cttccagcaa
     1681 tgtcaacgac cgaccttgag gcatacttca aagactgtgt gtttactgag tgggaggagt
     1741 tgggggagga gattaggtta aaggtctttg tactaggagg ctgtaggcat aaattggtgt
     1801 gttcaccagc accatgcaac tttttcacct ctgcctaatc atctcctgtt catgtcctac
     1861 tgttcaagcc tccaagctgt gccttgggtg gctttagggc atggacattg acccgtataa
     1921 agaatttgga gcttctgtgg agttactctc ttttttgcct tctgatttct ttccttctat
     1981 tcgagatctc ctcgacaccg cctctgctct gtatcgggag gccttagagt ctccggaaca
     2041 ttgttcacct caccatacgg cactcaggca agctattctg tgttggggtg agttgatgaa
     2101 tctagccacc tgggtgggag gaaatttgga tgatcaagca tccagggaat tagtagtcag
     2161 ctatgtcaac gttaatatgg gcctaaaaat cagacaacta ttgtggtttc acatttcctg
     2221 tcttactttt gggagagaaa ctgttcttga atatttggtg tcttttggag tgtggattcg
     2281 cactccttct gcatatagac caccaaatgc ccctatctta tcaacacttc cggaaactac
     2341 tgttgttaga cgaaggggca ggtcccctag aagaagaact ccctcgcctc gcagacgaag
     2401 gtctcaatcg ccgcgtcgca gaagatctca atctcgggaa cctcaatgtt agtattcctt
     2461 ggacacataa ggtgggaaat tttacggggc tttattcttc tacggtacct tgctttaatc
     2521 ctaaatggca aactccttct tttcctgaca ttcatttgca ggaagacatt gttgatagat
     2581 gtaagcaatt tgtggggcct cttacagtaa atgaaaacag gagactaaaa ttaattatgc
     2641 ctgctaggtt ttatcccaat gttactaaat atttgccctt agataaaggg atcaaaccgt
     2701 attatcccga gcatgtagtt aatcattact ttcagacacg acattattta cacactcttt
     2761 ggaaggcagg gatcttatat aaaagagagt ccacacgtag cgcctcattt tgcgggtcac
     2821 catattcttg ggaacaagat ctacagcatg ggaggttggt cttccaaacc tcgaaaaggc
     2881 atggggacaa atcttgctgt ccccaatccc ctgggattct tccccgatca tcagttggac
     2941 cctgcattca aagccaactc agaaaatcca gattgggacc tcaatccgca caaggacccc
     3001 tggccggacg cttggaaggt gggagtggga gcattcgggc cagggttcac ccctccccat
     3061 gggggactgt tggggtggag ccctcaggct cagggcctac tcacaactgt gccagcagct
     3121 cctcctcctg cctccaccaa tcggcagtca ggaaggcagc ctactccctt atctccacct
     3181 ctaagggaca ctcatcctca ggccatgcag tggaa
//

LOCUS       FJ787484                3032 bp    DNA     circular VRL 30-MAR-2009
DEFINITION  Hepatitis B virus isolate S1348-3, complete genome.
ACCESSION   FJ787484
VERSION     FJ787484.1  GI:225676119
KEYWORDS    .
SOURCE      Hepatitis B virus
  ORGANISM  Hepatitis B virus
            Viruses; Retro-transcribing viruses; Hepadnaviridae;
            Orthohepadnavirus.
REFERENCE   1  (bases 1 to 3032)
  AUTHORS   Liu,Y., Wang,Y., Xu,Z., Wang,C., Ren,X., Dai,J. and Xu,D.
  TITLE     Hepatitis B virus full-length genome isolated from a patient
  JOURNAL   Unpublished
REFERENCE   2  (bases 1 to 3032)
  AUTHORS   Liu,Y., Wang,Y., Xu,Z., Wang,C., Ren,X., Dai,J. and Xu,D.
  TITLE     Direct Submission
  JOURNAL   Submitted (24-FEB-2009) Viral Hepatitis Research Laboratory,
            Institute of Infectious Diseases, The 302 Hospital of PLA, 100 Xi
            Si Huan Middle Road, Beijing 100039, China
FEATURES             Location/Qualifiers
     source          1..3032
                     /organism="Hepatitis B virus"
                     /mol_type="genomic DNA"
                     /serotype="Adrq+"
                     /isolate="S1348-3"
                     /isolation_source="serum from patient with HBV-associated
                     liver cirrhosis"
                     /host="Homo sapiens"
                     /db_xref="taxon:10407"
                     /country="China"
                     /collection_date="02-Jan-2008"
                     /note="genotype: C2"
     gene            join(2307..3032,1..1623)
                     /gene="P"
     CDS             join(2307..3032,1..1623)
                     /gene="P"
                     /note="contains 61 aa deletion"
                     /codon_start=1
                     /product="polymerase"
                     /protein_id="ACO05414.1"
                     /db_xref="GI:225676120"
                     /translation="MPLSYQHFRKLLLLDDEAGPLEEELPRLADEGLNRRDAEDLNLG
                     NLNVNIPWTHKVGNFTGLYSSTVPVFNPEWQTPSFPHIHLQEDIINRCQQYVGPLTVN
                     EKRRLKLIMPARFYPKLTKYLPLDKGIKPYYPEHAVNHYFKTRHYLHTLWKAGILYKR
                     ETTRSASFCGSPYSWEQELQHGRLVFQTSTRHGDKSFCSQSSGILSRSPVGPCVRSQL
                     KQSRLGLQPQQGSLARGKSGHAVELHDIPPSSARPQSEGPILSCWWLQFRNSKPCSDY
                     CLTHIVNLLEDWGPCTEHGEHNIRIPRTPARVTGGVFLVDKNPHNTTESRLVVDFSQF
                     SRGSTHVSWPKFAVPNLQSLTNLLSSNLTWLSLDVSAAFYHIPLHPAAMPHLLVGSSG
                     LPRYAARLSSTSRNINYQHGTMQDLHDSCSRNLYVSLLLLYKTFGRKLHLYSHPIILG
                     FRKIPMGVGLSPFLLTQFTSAICSVVRRASPHCLAFSYMDDVVLGAKSVQHLESLYTS
                     ITNFLLSLGIHLNPNKTKRWGYSLNFMGYVIGSWGTLPQERIVQKLKQCFRKLPVNRP
                     IDWKVCQRIVGLLGFAAPFTQCGYPALMPLYACIQSKQAFTFSPTYKAFLCKQYLNLY
                     PVARQRSGLCQVFADATPTGWGLAIGHRRMHGTFVAPLPIHTAELLAACFARSRSGAK
                     LIGTDNSVVLSRKYTSFPWLLGCAANWILRGTSFVYVPSALNPADDPSRGRLGLYRPL
                     LHLPFRPTTGRTSLYAVSPSVPSHLPDRVHFASPLHVAWRPP"
     gene            join(2848..3032,1..361)
                     /gene="S"
     CDS             join(2848..3032,1..361)
                     /gene="S"
                     /note="pre-S1/pre-S2/S"
                     /codon_start=1
                     /product="truncated large S protein"
                     /protein_id="ACO05416.1"
                     /db_xref="GI:225676122"
                     /translation="MGGWSSKPRQGMGTNLSVPNPLGFFPDHQLDPAFGANSNNPDWD
                     FNPNKDHWPEANQAMQWNSTTFHQALLDPRVRGLYFPAGGSSSGTVNPVPTTASPISS
                     IFSRTGDPAPNMENTTSGFLGPLLVLQAGFFLLTRILTIPQSLDSWWTSLNFLGGAPT
                     CPGQNSQSPTSNHSPTSCPPI"
     misc_feature    join(3022..3032,1..835)
                     /gene="P"
                     /note="nonfunctional middle S protein due to mutation;
                     pre-S2/S"
     misc_feature    155..835
                     /gene="P"
                     /note="nonfunctional S protein due to mutation; HBsAg"
     gene            1374..1838
                     /gene="X"
     CDS             1374..1838
                     /gene="X"
                     /codon_start=1
                     /product="X protein"
                     /protein_id="ACO05415.1"
                     /db_xref="GI:225676121"
                     /translation="MAARVCCQLDPARDVLCLRPIGAESRGRPVSGPFGTLPSPSSSA
                     VPADHGAHLSLRGLPVCAFSSAGPCALRFTSARRMETTVNAHQVLPKVLHKRTLGLSA
                     MSTTDLEAYFKDCLFKDWEELGEEIRLMIFVLGGCRHKLVCSPAPCNFFTSA"
     gene            1814..2206
                     /gene="C"
     CDS             1814..2206
                     /gene="C"
                     /codon_start=1
                     /product="truncated precore/core protein"
                     /protein_id="ACO05417.1"
                     /db_xref="GI:225676123"
                     /translation="MQLFHLCLIISCSCPTVQASKLCLGWLWGMDIDPYKEFGASVEL
                     LSFLPSDFFPSIRDLLDTASALYREALESPGHCSPHHTALRQAILCWGELMNLATWVG
                     SNLEDPASRELVVSYVNVNMGLKIRQLL"
     CDS             1901..2206
                     /gene="C"
                     /codon_start=1
                     /product="truncated core protein"
                     /protein_id="ACO05418.1"
                     /db_xref="GI:225676124"
                     /translation="MDIDPYKEFGASVELLSFLPSDFFPSIRDLLDTASALYREALES
                     PGHCSPHHTALRQAILCWGELMNLATWVGSNLEDPASRELVVSYVNVNMGLKIRQLL"
ORIGIN      
        1 ctccacgaca ttccaccaag ctctgctaga ccccagagtg aggggcctat actttcctgc
       61 tggtggctcc agttccggaa cagtaaaccc tgttccgact actgcctcac ccatatcgtc
      121 aatcttctcg aggactgggg accctgcacc gaacatggag aacacaacat caggattcct
      181 aggacccctg ctcgtgttac aggcggggtt tttcttgttg acaagaatcc tcacaatacc
      241 acagagtcta gactcgtggt ggacttctct caattttcta gggggagcac ccacgtgtcc
      301 tggccaaaat tcgcagtccc caacctccaa tcactcacca acctcttgtc ctccaatttg
      361 acctggctat cgctggatgt gtctgcggcg ttttatcata ttcctcttca tcctgctgct
      421 atgcctcatc ttcttgttgg ttcttctgga ctaccaaggt atgctgcccg tttgtcctct
      481 acttccagga acatcaacta ccagcacggg accatgcaag acctgcacga ttcctgctca
      541 aggaacctct atgtttccct cttgttgctg tacaaaacct tcggacggaa actgcacttg
      601 tattcccatc ccatcatctt gggctttcgc aagattccta tgggagtggg cctcagtccg
      661 tttctcctga ctcagtttac tagtgccatt tgttcagtgg ttcgtagggc ttccccccac
      721 tgtttggctt tcagttatat ggatgatgtg gtattggggg ccaagtctgt acaacatctt
      781 gagtcccttt atacctctat taccaatttt cttttgtctt tgggtataca tttgaaccct
      841 aataaaacca aacgttgggg ctactccctt aacttcatgg gatatgtaat tggaagttgg
      901 ggtactttac cacaagaacg tattgtacaa aaactcaagc aatgttttcg aaaactgcct
      961 gtaaatagac ctattgattg gaaagtatgt cagagaattg tgggtctttt gggctttgct
     1021 gcccctttta cacaatgtgg ctatcctgca ttaatgcctt tatatgcatg tatacaatct
     1081 aagcaggctt tcactttctc gccaacttac aaggcctttc tgtgtaaaca atatctgaac
     1141 ctttaccccg ttgcccggca acggtcaggt ctctgccaag tgtttgctga cgcaaccccc
     1201 actggatggg gcttggctat tggccatcgc cgcatgcatg gaacctttgt ggctcctctg
     1261 ccgatccata ctgcggaact cctagcagct tgttttgctc gcagccggtc tggagcgaaa
     1321 cttatcggaa ccgacaactc tgttgtcctc tcacggaaat acacctcctt tccatggctg
     1381 ctagggtgtg ctgccaactg gatcctgcga gggacgtcct ttgtctacgt cccatcggcg
     1441 ctgaatcccg cggacgaccc gtctcggggc cgtttgggac tctaccgtcc ccttcttcat
     1501 ctgccgttcc ggccgaccac ggggcgcacc tctctttacg cggtctcccc gtctgtgcct
     1561 tctcatctgc cggaccgtgt gcacttcgct tcacctctgc acgtcgcatg gagaccaccg
     1621 tgaacgccca ccaggtcttg cccaaggtct tacataagag gactcttgga ctctcagcaa
     1681 tgtcaacgac cgaccttgag gcgtacttca aagactgttt gttcaaggac tgggaggagt
     1741 taggggagga gattaggtta atgatctttg tactaggagg ctgtaggcat aaattggtct
     1801 gttcaccagc accatgcaac tttttcacct ctgcctaatc atctcatgtt catgtcccac
     1861 tgttcaagcc tccaagctgt gccttgggtg gctttggggc atggacattg acccgtataa
     1921 agaatttgga gcttctgtgg agttactctc ttttttgcct tctgacttct ttccttctat
     1981 tcgagatctc ctcgacaccg cctctgctct gtatcgggag gccttagagt ctccgggaca
     2041 ttgttcacct caccatacag cactcaggca agctattctg tgttggggtg agttgatgaa
     2101 tctggccacc tgggtgggaa gtaatttgga agacccagca tccagggaat tagtagtcag
     2161 ctatgtcaat gttaatatgg gcctaaaaat cagacaacta ctgtgatttc acatttcctg
     2221 tcttactttt ggaagagaaa ctgttcttga gtatttggtg tcttttggag tgtggattcg
     2281 cactccccct gcttacagac caccaaatgc ccctatctta tcaacacttc cggaaactac
     2341 tgttgttaga cgacgaggca ggtcccctag aagaagaact ccctcgcctc gcagacgaag
     2401 gtctcaatcg ccgcgacgca gaagatctca atctcgggaa tcttaatgtt aatatccctt
     2461 ggactcataa ggtgggaaac tttactgggc tttattcttc tactgtacct gtctttaatc
     2521 ctgagtggca aactccctcc tttcctcaca ttcatttaca ggaggacatt attaatagat
     2581 gtcaacaata tgtgggccct cttacagtta atgaaaaaag gagattaaaa ctaattatgc
     2641 ctgctaggtt ctatcctaaa cttaccaaat atttgccctt ggataaaggc attaaaccct
     2701 attatcctga acatgcagtt aatcattact tcaaaactag gcattattta catactctgt
     2761 ggaaggctgg cattctatat aagagagaaa ctacacgcag cgcctcattt tgtgggtcac
     2821 catattcttg ggaacaagag ctacagcatg ggaggttggt cttccaaacc tcgacaaggc
     2881 atggggacaa atctttctgt tcccaatcct ctgggattct ttcccgatca ccagttggac
     2941 cctgcgttcg gagccaactc aaacaatcca gattgggact tcaaccccaa caaggatcat
     3001 tggccagagg caaatcaggc catgcagtgg aa
//

LOCUS       FJ787487                3164 bp    DNA     circular VRL 30-MAR-2009
DEFINITION  Hepatitis B virus isolate DMY-1, complete genome.
ACCESSION   FJ787487
VERSION     FJ787487.1  GI:225676139
KEYWORDS    .
SOURCE      Hepatitis B virus
  ORGANISM  Hepatitis B virus
            Viruses; Retro-transcribing viruses; Hepadnaviridae;
            Orthohepadnavirus.
REFERENCE   1  (bases 1 to 3164)
  AUTHORS   Liu,Y., Wang,Y., Xu,Z., Wang,C., Ren,X., Dai,J. and Xu,D.
  TITLE     Hepatitis B virus full-length genome isolated from a patient
  JOURNAL   Unpublished
REFERENCE   2  (bases 1 to 3164)
  AUTHORS   Liu,Y., Wang,Y., Xu,Z., Wang,C., Ren,X., Dai,J. and Xu,D.
  TITLE     Direct Submission
  JOURNAL   Submitted (24-FEB-2009) Viral Hepatitis Research Laboratory,
            Institute of Infectious Diseases, The 302 Hospital of PLA, 100 Xi
            Si Huan Middle Road, Beijing 100039, China
FEATURES             Location/Qualifiers
     source          1..3164
                     /organism="Hepatitis B virus"
                     /mol_type="genomic DNA"
                     /serotype="Adrq+"
                     /isolate="DMY-1"
                     /isolation_source="serum from patient with HBV-associated
                     hepatocellular carcinoma"
                     /host="Homo sapiens"
                     /db_xref="taxon:10407"
                     /country="China"
                     /collection_date="26-Nov-2008"
                     /note="genotype: C2"
     gene            join(2256..3164,1..1572)
                     /gene="P"
     CDS             join(2256..3164,1..1572)
                     /gene="P"
                     /note="contains 17 aa deletion"
                     /codon_start=1
                     /product="polymerase"
                     /protein_id="ACO05431.1"
                     /db_xref="GI:225676140"
                     /translation="MPLSYQHFRKLLLLDDEAGPLEEELPRLADEGLNRRVAEDLNLG
                     DLNVSIPWTHKVGNFTGLYSSTVPVFNPEWQTPSFPHIHLQEDIINRCQQYVGPLTVN
                     EKRRLKLIMPARFYPNLTKYLPLDKGIKPYYPEYAVNHYFKTRHYLHTLWKAGILYKR
                     ETTRSASFCGSPYSWEQELHHGRLVFQTSTRHGDESFCSQSSGILSRSPVGPCVRSQR
                     KQSRLGLQPQQGSLARGQSGRSGSIRARVHPTTRRPFGVEPSGSGHIDTSASSTSSCL
                     HQSAVRKTAYSHLSTSERQSSSHLSTSGSCWWLQFRNSKPCSDYCLTHIVNLLEDWGP
                     CTEHGEHNIRIPRTPARVTGGVFLVDKNPHNTTESRLVVDFSQFSRGSTKVSWPKFAV
                     PNLQSLTNLLSSNLSWLSLDVSAAFYHIPLHPAAMPHLLVGSCGLSRYVARLSSTSRN
                     INYQHGTMQDLHESCSRNLYVSLLLLYKTFGRKLHLYSHPIILGFRKIPMGVGLSPFL
                     LAQFTSAICSVVRRAFPHCVAFSYMDDVVLGAKSVQHLESLFTSITNFLLSLGIHLNP
                     NKTKRWGYSLNFMGYVIGSWGTLPQEHIVQKIKLCFRKLPVNRPIDWKVCQRIVGLLG
                     FAAPFTQCGYPALMPLYACIQAKQAFTFSPTYKAFLCKQYLNLYPVARQRSGLCQVFA
                     DATPTGWGLAIGHRRMRGTFVAPLPIHTAELLAACFARSRSGAQLIGTDNSVVLSRKY
                     TSFPWLLGCAANWILRGTSFVYVPSALNPADDPSRGRLGLCRPLLRLPFRPTTGRTSL
                     YAVSPSVPSHLPDRVHFASPLHVAWRPP"
     gene            join(2797..3164,1..784)
                     /gene="S"
     CDS             join(2797..3164,1..784)
                     /gene="S"
                     /note="pre-S1/pre-S2/S; contains 17 aa deletion"
                     /codon_start=1
                     /product="large S protein"
                     /protein_id="ACO05432.1"
                     /db_xref="GI:225676141"
                     /translation="MGGWSSKPRQGMGTNLSVPNPLGFFPDHQLDPAFGANANNPDWD
                     FNPNKDHWPEANQVGAGAFGPGFTPPHGGLLGWSPQAQGILTPVPAAPPPASTNRQSG
                     RQPTPISPPLRDSRPLISPPLAPAGGSSSGTANPVPTTASPISSIFSRTGDPAPNMEN
                     TTSGFLGPLLVLQAGFFLLTKILTIPQSLDSWWTSLNFLGGAPKCPGQNSQSPTSNHS
                     PTSCPPTCPGYRWMCLRRFIIFLFILLLCLIFLLVLVDCQGMLPVCPLLPGTSTTSTG
                     PCKTCTNPAQGTSMFPSCCCTKPSDGNCTCIPIPSSWAFARFLWEWASVRFSWLSLLV
                     PFVQWYVGLSPTVWLSVIWMMWYWGPSLYNILSPFLPLLPIFFCLWVYI"
     misc_feature    1..784
                     /gene="S"
                     /note="nonfunctional middle S protein due to mutation;
                     pre-S2/S"
     CDS             104..784
                     /gene="S"
                     /note="HBsAg"
                     /codon_start=1
                     /product="S protein"
                     /protein_id="ACO05435.1"
                     /db_xref="GI:225676144"
                     /translation="MENTTSGFLGPLLVLQAGFFLLTKILTIPQSLDSWWTSLNFLGG
                     APKCPGQNSQSPTSNHSPTSCPPTCPGYRWMCLRRFIIFLFILLLCLIFLLVLVDCQG
                     MLPVCPLLPGTSTTSTGPCKTCTNPAQGTSMFPSCCCTKPSDGNCTCIPIPSSWAFAR
                     FLWEWASVRFSWLSLLVPFVQWYVGLSPTVWLSVIWMMWYWGPSLYNILSPFLPLLPI
                     FFCLWVYI"
     gene            1323..1787
                     /gene="X"
     CDS             1323..1787
                     /gene="X"
                     /codon_start=1
                     /product="X protein"
                     /protein_id="ACO05434.1"
                     /db_xref="GI:225676143"
                     /translation="MAARMCCQLDPARDVLCLRPVGAESRGRPVSGPFGALPSPSSSA
                     VPADHGAHLSLRGLPVCAFSSAGPCALRFTSARRMETTVNAHQVLPKVLHKRTLGLSA
                     MSTTDLEAYFKDCLFKDWEELGEEIRLMIFVLGGCRHKLVCSPAPCNFFTSA"
     gene            1763..2401
                     /gene="C"
     misc_feature    1763..2401
                     /gene="C"
                     /note="nonfunctional precore/core protein due to mutation"
     CDS             1850..2401
                     /gene="C"
                     /codon_start=1
                     /product="core protein"
                     /protein_id="ACO05433.1"
                     /db_xref="GI:225676142"
                     /translation="MDIDTYKEFGASVELLSFLPSDFFPSVRGLLDTASALHREALES
                     PEHCSPHHTALRQAIVCWGELMNLATWVGSNLEDQASRDLVVSYVNVNMGLKIRQLLW
                     FHISCLTFGRETVLEYLVSFGVWIRTPPAYRPPNAPILSTLPETTVIRRRGRSPRRRT
                     PSPRRRRSQSPRRRRSQSRGSQC"
ORIGIN      
        1 ggctcctgct ggtggctcca gttccggaac agcaaaccct gttccgacta ctgcctcacc
       61 catatcgtca atcttctcga ggactgggga ccctgcaccg aacatggaga acacaacatc
      121 aggattccta ggacccctgc tcgtgttaca ggcggggttt ttcttgttga caaaaatcct
      181 cacaatacca cagagtctag actcgtggtg gacttctctc aattttctag ggggagcacc
      241 aaagtgtcct ggccaaaatt cgcagtcccc aacctccaat cactcaccaa cctcttgtcc
      301 tccaacttgt cctggctatc gctggatgtg tctgcggcgt tttatcatat tcctcttcat
      361 cctgctgcta tgcctcatct tcttgttggt tcttgtggac tgtcaaggta tgttgcccgt
      421 ttgtcctcta cttccaggaa catcaactac cagcacggga ccatgcaaga cctgcacgaa
      481 tcctgctcaa ggaacctcta tgtttccctc ttgttgctgt acaaaacctt cggacggaaa
      541 ctgcacttgt attcccatcc catcatcctg ggctttcgca agattcctat gggagtgggc
      601 ctcagtccgt ttctcctggc tcagtttact agtgccattt gttcagtggt acgtagggct
      661 ttcccccact gtgtggcttt cagttatatg gatgatgtgg tattgggggc caagtctgta
      721 caacatcttg agtccctttt tacctctatt accaattttc ttttgtcttt gggtatacat
      781 ttgaatccta ataaaaccaa acgttggggc tattccctta acttcatggg ctatgtaatt
      841 ggaagttggg gcactttacc acaggaacat attgtacaaa aaatcaagct atgttttcga
      901 aaattgcctg taaatagacc tattgactgg aaagtatgtc aaagaattgt gggtcttttg
      961 ggctttgctg ccccttttac acaatgtggc tatcctgcct taatgccttt atatgcatgt
     1021 atacaagcta agcaggcttt cactttctcg ccaacttaca aggcctttct gtgtaaacaa
     1081 tatctgaacc tttaccccgt tgcccggcaa cggtcaggtc tctgccaagt gtttgctgac
     1141 gcaaccccca ctggatgggg cttggccata ggccatcggc gcatgcgtgg aacctttgtg
     1201 gctccactgc cgatccatac tgcggaactc ctagcggctt gttttgctcg cagcaggtct
     1261 ggggcacaac ttatcggaac cgacaactct gttgtcctct ctcggaaata cacctccttt
     1321 ccatggctgc taggatgtgc tgccaactgg atcctgcgcg ggacgtcctt tgtctacgtc
     1381 ccgtcggcgc tgaatcccgc ggacgacccg tctcggggcc gtttggggct ctgccgtccc
     1441 cttcttcgtc tgccgttccg gccgaccacg gggcgcacct ctctttacgc ggtctccccg
     1501 tctgtgcctt ctcatctgcc ggaccgtgtg cacttcgctt cacctctgca cgtcgcatgg
     1561 agaccaccgt gaacgcccac caggtcttgc ccaaggtctt acataagagg actcttggac
     1621 tctcagcaat gtcaacgacc gaccttgagg catacttcaa agactgtttg tttaaagact
     1681 gggaggagtt gggggaggag attaggttaa tgatctttgt actaggaggc tgtaggcata
     1741 aattggtctg ttcaccagca ccatgcaact ttttcacctc tgcctaatca tctcttgttc
     1801 atgtcctact gttcaagcct ccaagctgtg ccttgggtgg ctttagggca tggacattga
     1861 cacgtataaa gaatttggag cttctgtgga gttactctct tttttgcctt ctgacttctt
     1921 tccttccgtt cgaggtctcc tcgacaccgc atctgctctg catcgggagg ccttagagtc
     1981 tccggaacat tgttctcctc accatacagc actcaggcaa gctattgtgt gttggggtga
     2041 gttgatgaat ctggccacct gggtgggaag caatttggaa gatcaagcat ccagggattt
     2101 agtagtcagc tatgtcaatg ttaatatggg cctaaaaatc agacaactat tgtggtttca
     2161 catttcctgt cttacttttg gaagagaaac tgttcttgag tatttggtgt cttttggagt
     2221 gtggattcgc actcctcccg cttacagacc accaaatgcc cctatcttat caacacttcc
     2281 ggaaactact gttattagac gacgaggcag gtcccctaga agaagaactc cctcgcctcg
     2341 cagacgaagg tctcaatcgc cgcgtcgcag aagatctcaa tctcggggat ctcaatgtta
     2401 gtatcccttg gactcataag gtgggaaact ttactggact ttattcttct actgtacctg
     2461 tctttaatcc tgagtggcaa actccctcct ttcctcacat tcatttacag gaggacatta
     2521 ttaatagatg tcaacaatat gtaggccctc ttacagttaa tgaaaaaagg agattaaaat
     2581 taattatgcc tgctaggttc tatcctaacc ttactaaata tttgcccttg gacaaaggca
     2641 ttaaaccgta ttatcctgaa tacgcagtta atcattactt caaaactagg cattatttac
     2701 atactctgtg gaaggctggc attctatata agagagaaac tacacgcagc gcctcatttt
     2761 gtgggtcacc atattcttgg gaacaagagc tacatcatgg gaggttggtc ttccaaacct
     2821 cgacaaggca tggggacgaa tctttctgtt cccaatcctc tgggattctt tcccgatcac
     2881 cagttggacc ctgcgttcgg agccaacgca aacaatccag attgggactt caaccccaac
     2941 aaggatcatt ggccagaggc caatcaggta ggagcgggag cattcgggcc agggttcacc
     3001 ccaccacacg gcggcctttt ggggtggagc cctcaggctc agggcatatt gacaccagtg
     3061 ccagcagcac ctcctcctgc ctccaccaat cggcagtcag gaagacagcc tactcccatc
     3121 tctccacctc tgagagacag tcgtcctctc atctctccac ctct
//

LOCUS       FJ787488                3149 bp    DNA     circular VRL 30-MAR-2009
DEFINITION  Hepatitis B virus isolate DMY-5, complete genome.
ACCESSION   FJ787488
VERSION     FJ787488.1  GI:225676145
KEYWORDS    .
SOURCE      Hepatitis B virus
  ORGANISM  Hepatitis B virus
            Viruses; Retro-transcribing viruses; Hepadnaviridae;
            Orthohepadnavirus.
REFERENCE   1  (bases 1 to 3149)
  AUTHORS   Liu,Y., Wang,Y., Xu,Z., Wang,C., Ren,X., Dai,J. and Xu,D.
  TITLE     Hepatitis B virus full-length genome isolated from a patient
  JOURNAL   Unpublished
REFERENCE   2  (bases 1 to 3149)
  AUTHORS   Liu,Y., Wang,Y., Xu,Z., Wang,C., Ren,X., Dai,J. and Xu,D.
  TITLE     Direct Submission
  JOURNAL   Submitted (24-FEB-2009) Viral Hepatitis Research Laboratory,
            Institute of Infectious Diseases, The 302 Hospital of PLA, 100 Xi
            Si Huan Middle Road, Beijing 100039, China
FEATURES             Location/Qualifiers
     source          1..3149
                     /organism="Hepatitis B virus"
                     /mol_type="genomic DNA"
                     /serotype="Adrq+"
                     /isolate="DMY-5"
                     /isolation_source="serum from patient with HBV-associated
                     hepatocellular carcinoma"
                     /host="Homo sapiens"
                     /db_xref="taxon:10407"
                     /country="China"
                     /collection_date="26-Nov-2008"
                     /note="genotype: C2"
     gene            join(2253..3149,1..1569)
                     /gene="P"
     CDS             join(2253..3149,1..1569)
                     /gene="P"
                     /note="contains 22 aa deletion"
                     /codon_start=1
                     /product="polymerase"
                     /protein_id="ACO05436.1"
                     /db_xref="GI:225676146"
                     /translation="MPLSYQHFRKLLLLDDEAGPLEEELPRLADEGLNRRVAEDLNLG
                     DLNVSIPWTHKVGNFTGLYSSTVPVFNPEWQTPSFPHIHLQEDIINRCQQYVGPLTVN
                     EKRRLKLIMPARFYPNRTKYLPLDKGIKPYYPEYAVNHYFKTRHHLHTLWKAGILYKR
                     ETSRSASFCGSPYSWEQELHHGRLVFQTSTRHGDESFCSQSSGVLSRSPVGPCVRSQL
                     KQSRLGLQPQQGSLARGQSGRSGSIRARGHPTTRRPFGVEPSGSGHIDNSASSTSSCL
                     HQSAVRKTAYSHLSTSERQSSSGSCWWLQFRNSKPCSDYCLTHIVNLLEDWGPCTEHG
                     EHNIRIPRTPARVTGGVFLVDKNPHNTTESRLVVDFSQFSRGSTRVSWPKFAVPNLQS
                     LTNLLSSNLSWLSLDVSAAFYHIPLHPAAMPHLLVGSSGLSRYVARLSSTSRNINYQH
                     GTVQDLHDSCSRNLYVSLLLLYKTFGRKLHLYSHPIILGFRKIPMGVGLSPFLLAQFT
                     SAICSVVRRAFPHCVAFSYMDDVVLGAKSVQHLESLFTSITNFLLSLGIHLNPNKTKR
                     WGYSLNFMGYVIGSWGTLPQEHIVQKIKQCFRKLPVNRPIDWKVCQRIVGLLGFAAPF
                     TQCGYPALMPLYACIQAKQAFTFSPTYKTFLCKQYLNLYPVARQRSGLCQVFADATPT
                     GWGLAIGHQRMRGTFVAPLPIHTAELLAACFARSRSGAQLIGTDNSVVLSRKYTSFPW
                     LLGCAANWILRGTSFVYVPSALNPADDPSRGRLGLYRPLLRLPFRPTTGRTSLYAVSP
                     PVPSHLPDRVHFASPLHVAWRPP"
     gene            join(2794..3149,1..781)
                     /gene="S"
     CDS             join(2794..3149,1..781)
                     /gene="S"
                     /note="pre-S1/pre-S2/S; contains 22 aa deletion"
                     /codon_start=1
                     /product="large S protein"
                     /protein_id="ACO05437.1"
                     /db_xref="GI:225676147"
                     /translation="MGGWSSKPRQGMGTNLSVPNPLGFFPDHQLDPAFGANSNNPDWD
                     FNPNKDHWPEANQVGAGAFGPGVTPPHGGLLGWSPQAQGILTTVPAAPPPASTNRQSG
                     RQPTPISPPLRDSHPQALAGGSSSGTVNPVPTTASPISSIFSRTGDPAPNMENTTSGF
                     LGPLLVLQAGFFLLTRILTIPQSLDSWWTSLNFLGGAPACPGQNSQSPTSNHLPTSCP
                     PTCPGYRWMCLRRFIIFLFILLLCLIFLLVLLDYQGMLPVCPLLPGTSTTSTGPCKTC
                     TTPAQGTSMFPSCCCTKPSDGNCTCIPIPSSWAFARFLWEWASVRFSWLSLLVPFVQW
                     FVGLSPTVWLSVIWMMWYWGPSLYNILSPFLPLLPIFFCLWVYI"
     misc_feature    1..781
                     /gene="S"
                     /note="nonfunctional middle S protein due to mutation;
                     pre-S2/S"
     CDS             101..781
                     /gene="S"
                     /note="HBsAg"
                     /codon_start=1
                     /product="S protein"
                     /protein_id="ACO05440.1"
                     /db_xref="GI:225676150"
                     /translation="MENTTSGFLGPLLVLQAGFFLLTRILTIPQSLDSWWTSLNFLGG
                     APACPGQNSQSPTSNHLPTSCPPTCPGYRWMCLRRFIIFLFILLLCLIFLLVLLDYQG
                     MLPVCPLLPGTSTTSTGPCKTCTTPAQGTSMFPSCCCTKPSDGNCTCIPIPSSWAFAR
                     FLWEWASVRFSWLSLLVPFVQWFVGLSPTVWLSVIWMMWYWGPSLYNILSPFLPLLPI
                     FFCLWVYI"
     gene            1320..1784
                     /gene="X"
     CDS             1320..1784
                     /gene="X"
                     /codon_start=1
                     /product="X protein"
                     /protein_id="ACO05439.1"
                     /db_xref="GI:225676149"
                     /translation="MAARMCCQLDPARDVLCLRPVGAESRGRPVSGPFGALSSPSSSA
                     VPADHGAHLSLRGLPACAFSSAGPCALRFTSARRMETTVNAHQVLPKVLHKRTLGLSA
                     MSTTDLEAYFKDCLFKDWEELGEETRLMIFVLGGCRHKLVCSPAPCNFFTSA"
     gene            1760..2398
                     /gene="C"
     misc_feature    1760..2398
                     /gene="C"
                     /note="nonfunctional precore/core protein due to mutation"
     CDS             1847..2398
                     /gene="C"
                     /codon_start=1
                     /product="core protein"
                     /protein_id="ACO05438.1"
                     /db_xref="GI:225676148"
                     /translation="MDIDTYKEFGASVELLSFLPSDFFPSVRDLLDTASALHREALES
                     PEHCSPHHTALRQAIVCWGELMNLATWVGSNLEDQASRDLVVSYVNVNMGLKIRQLLW
                     FHISCLTFGRETVLEYLVSFGVWIRTPPAYRPPNAPILSTLPETTVVRRRGRSPRRRT
                     PSPRRRRSQSPRRRRSQSRGSQC"
ORIGIN      
        1 tcttgctggt ggctccagtt ccggaacagt aaaccctgtt ccgactactg cctcacccat
       61 atcgtcaatc ttctcgagga ctggggaccc tgcaccgaac atggagaaca caacatcagg
      121 attcctagga cccctgctcg tgttacaggc ggggtttttc ttgttgacaa gaatcctcac
      181 aataccacag agtctagact cgtggtggac ttctctcaat tttctagggg gagcacccgc
      241 gtgtcctggc caaaattcgc agtccccaac ctccaatcac ttaccaacct cttgtcctcc
      301 aacttgtcct ggctatcgct ggatgtgtct gcggcgtttt atcatattcc tcttcatcct
      361 gctgctatgc ctcatcttct tgttggttct tctggactat caaggtatgt tgcccgtttg
      421 tcctctactt ccaggaacat caactaccag cacgggaccg tgcaagacct gcacgactcc
      481 tgctcaagga acctctatgt ttccctcttg ttgctgtaca aaaccttcgg acggaaactg
      541 cacttgtatt cccatcccat catcctgggc tttcgcaaga ttcctatggg agtgggcctc
      601 agtccgtttc tcctggctca gtttactagt gccatttgtt cagtggttcg tagggctttc
      661 ccccactgtg tggctttcag ttatatggat gatgtggtat tgggggccaa gtctgtacaa
      721 catcttgagt ccctttttac ctctattacc aattttcttt tgtctttggg tatacatttg
      781 aaccctaata aaaccaaacg ttggggctat tcccttaact tcatgggcta tgtaattgga
      841 agttggggca ctttaccgca ggaacatatt gtacaaaaaa tcaagcaatg ttttcgaaaa
      901 ttgcctgtaa atagacctat tgactggaaa gtatgtcaaa gaattgtggg tcttttgggc
      961 tttgctgccc cttttacaca atgtggctat cctgccttaa tgcctttata tgcatgtata
     1021 caagccaagc aggctttcac tttctcgcca acttacaaaa cctttctgtg taaacaatat
     1081 ctgaaccttt accccgttgc ccggcaacgg tcaggtctct gccaagtgtt tgctgacgca
     1141 acccccactg gatggggctt ggccataggc catcagcgca tgcgtggaac ctttgtggct
     1201 ccactgccga tccatactgc ggaactccta gcggcttgtt ttgctcgcag ccggtctggg
     1261 gcacaactta tcggaaccga caactctgtt gtcctctctc ggaaatacac ctcctttcca
     1321 tggctgctag gatgtgctgc caactggatc ctgcgcggga cgtcctttgt ctacgtcccg
     1381 tcggcgctga atcccgcgga cgacccgtct cggggccgtt tggggctcta tcgtcccctt
     1441 cttcgtctgc cgttccggcc gaccacgggg cgcacctctc tttacgcggt ctccccgcct
     1501 gtgccttctc atctgccgga ccgtgtgcac ttcgcttcac ctctgcacgt cgcatggaga
     1561 ccaccgtgaa cgcccaccag gtcttgccca aggtcttaca taagaggact cttggactct
     1621 cagcgatgtc aacgaccgac cttgaggcat acttcaaaga ctgtttgttt aaagactggg
     1681 aggagttggg ggaggagact aggttaatga tctttgtatt aggaggctgt aggcataaat
     1741 tggtctgttc accagcacca tgcaactttt tcacctctgc ctaatcatct cttgttcatg
     1801 tcctactgtt caagcctcca agctgtgcct tgggtggctt taggacatgg acattgacac
     1861 ctataaagaa tttggagctt ctgtggagtt actctctttt ttgccttctg acttctttcc
     1921 ttccgttcga gatctcctcg acaccgcatc tgctctgcat cgggaggcct tagagtctcc
     1981 ggaacattgt tcacctcacc atacagcact caggcaagct attgtgtgtt ggggtgagtt
     2041 gatgaatctg gccacctggg tgggaagtaa tttggaagat caagcatcca gggatttagt
     2101 agtcagctat gtcaacgtta atatgggcct aaaaatcaga caactattgt ggtttcacat
     2161 ttcctgtctt acttttggaa gagaaactgt tcttgagtat ttggtgtctt ttggagtgtg
     2221 gattcgcact cctcccgctt acagaccacc aaatgcccct atcttatcaa cacttccgga
     2281 aactactgtt gttagacgac gaggcaggtc ccctagaaga agaactccct cgcctcgcag
     2341 acgaaggtct caatcgccgc gtcgcagaag atctcaatct cggggatctc aatgttagta
     2401 tcccttggac tcataaggtg ggaaacttta ctggacttta ttcttctact gtacctgtct
     2461 ttaatcctga gtggcaaact ccctcctttc ctcacattca tttacaggag gacattatta
     2521 atagatgtca acaatatgta ggccctctta cagttaatga aaaaaggaga ttaaaattaa
     2581 ttatgcctgc taggttctat cctaaccgta ctaaatattt gcccttggac aaaggcatca
     2641 aaccgtatta tcctgaatat gcagttaatc attacttcaa aactaggcat catttacata
     2701 ctctgtggaa ggctggcatt ctatataaga gagaaacttc acgcagcgcc tcattttgtg
     2761 ggtcaccata ttcttgggaa caagagctac atcatgggag gttggtcttc caaacctcga
     2821 caaggcatgg ggacgaatct ttctgttccc aatcctctgg ggttctttcc cgatcaccag
     2881 ttggaccctg cgttcggagc caactcaaac aatccagatt gggacttcaa ccccaacaag
     2941 gatcattggc cagaggccaa tcaggtagga gcgggagcat tcgggccagg ggtcacccca
     3001 ccacacggcg gccttttggg gtggagccct caggctcagg gcatattgac aacagtgcca
     3061 gcagcacctc ctcctgcctc caccaatcgg cagtcaggaa gacagcctac tcccatctct
     3121 ccacctctga gagacagtca tcctcaggc
//

LOCUS       FJ787489                3149 bp    DNA     circular VRL 30-MAR-2009
DEFINITION  Hepatitis B virus isolate DMY-6, complete genome.
ACCESSION   FJ787489
VERSION     FJ787489.1  GI:225676151
KEYWORDS    .
SOURCE      Hepatitis B virus
  ORGANISM  Hepatitis B virus
            Viruses; Retro-transcribing viruses; Hepadnaviridae;
            Orthohepadnavirus.
REFERENCE   1  (bases 1 to 3149)
  AUTHORS   Liu,Y., Wang,Y., Xu,Z., Wang,C., Ren,X., Dai,J. and Xu,D.
  TITLE     Hepatitis B virus full-length genome isolated from a patient
  JOURNAL   Unpublished
REFERENCE   2  (bases 1 to 3149)
  AUTHORS   Liu,Y., Wang,Y., Xu,Z., Wang,C., Ren,X., Dai,J. and Xu,D.
  TITLE     Direct Submission
  JOURNAL   Submitted (24-FEB-2009) Viral Hepatitis Research Laboratory,
            Institute of Infectious Diseases, The 302 Hospital of PLA, 100 Xi
            Si Huan Middle Road, Beijing 100039, China
FEATURES             Location/Qualifiers
     source          1..3149
                     /organism="Hepatitis B virus"
                     /mol_type="genomic DNA"
                     /serotype="Adrq+"
                     /isolate="DMY-6"
                     /isolation_source="serum from patient with HBV-associated
                     hepatocellular carcinoma"
                     /host="Homo sapiens"
                     /db_xref="taxon:10407"
                     /country="China"
                     /collection_date="26-Nov-2008"
                     /note="genotype: C2"
     gene            join(2253..3149,1..1569)
                     /gene="P"
     CDS             join(2253..3149,1..1569)
                     /gene="P"
                     /note="contains 22 aa deletion"
                     /codon_start=1
                     /product="polymerase"
                     /protein_id="ACO05441.1"
                     /db_xref="GI:225676152"
                     /translation="MPLSYQHFRKLLLLDDEAGPLEEELPRLADEGLNRRVAEDLNLG
                     DLNVSIPWTHKVGNFTGLYSSTVPVFNPEWQTPSFPHIHLQEDIINRCQQYVGPLTVN
                     EKRRLKLIMPARFYPNLTKYLPLDKGIKPYYPEYAVNHYFKTRHYLHTLWKAGILYKR
                     ETSRSASFCGSPYSWEQELHHGRLVFQTSTRHGDESFCSQSSGILSRSPVGPCVRSQL
                     KQSRLGLQPQQGSLARGQSGRSGSIRARVHPTTRRPFGVEPSGSGHIDNSASSTSSCL
                     HQSAVGRQPTPISPPLRDSYPQASCWWLQFRNSKPCSDYCLTHIVNLLEDWGPCTEHG
                     EHNIRIPRTPARVTGGVFLVDKNPHNTTESRLVVDFSQFSRGSTRVSWPKFAVPNLQS
                     LTNLLSSNLSWLSLDVSAAFYHIPLHPAAMPHLLVGSAGLSRCVARLSSTSRNINYQH
                     GTVQDLHDSCSRNLYVSLLLLYKTFGRKLHLYSHPIILGFRKIPMGVGLSPFLLAQFT
                     SAICSVVRRAFPHCVAFSYMDDVVLGAKSVQHLESLFTSITNFLLSLGIHLNPNKTKR
                     WGYSLNFMGYVIGSWGTLPQEHIVQKIKQCFRKLPVNRPIDWKVCQRIVGLLGFAAPF
                     TQCGYPALMPLYACIQAKQAFTFSPTYKTFLCKQYLNLYPVARQRSGLRQVFADATPT
                     GWGLAIGHQRMRGTFVAPLPIHTAELLAACFARSRSGAQLIGTDNSVVLSRKYTSFPW
                     LLGCAANWILRGTSFVYVPSALNPADDPSRGRLGLYRPLLRLPFRPTTGRTSLYAVSP
                     SVPSHLPDRVHFASPLHVAWRPP"
     gene            join(2794..3149,1..781)
                     /gene="S"
     misc_feature    join(2794..3149,1..781)
                     /gene="S"
                     /note="nonfunctional large S protein due to mutation;
                     pre-S1/pre-S2/S"
     misc_feature    1..781
                     /gene="S"
                     /note="nonfunctional middle S protein due to mutation;
                     pre-S2/S"
     CDS             101..781
                     /gene="S"
                     /note="HBsAg"
                     /codon_start=1
                     /product="S protein"
                     /protein_id="ACO05444.1"
                     /db_xref="GI:225676155"
                     /translation="MENTTSGFLGPLLVLQAGFFLLTRILTIPQSLDSWWTSLNFLGG
                     APACPGQNSQSPTSNHLPTSCPPTCPGYRWMCLRRFIIFLFILLLCLIFLLVLLDYQG
                     VLPVCPLLPGTSTTSTGPCKTCTTPAQGTSMFPSCCCTKPSDGNCTCIPIPSSWAFAR
                     FLWEWASVRFSWLSLLVPFVQWFVGLSPTVWLSVIWMMWYWGPSLYNILSPFLPLLPI
                     FFCLWVYI"
     gene            1320..1784
                     /gene="X"
     CDS             1320..1784
                     /gene="X"
                     /codon_start=1
                     /product="X protein"
                     /protein_id="ACO05443.1"
                     /db_xref="GI:225676154"
                     /translation="MAARVCCQLDPARDVLCLRPVGAESRGRPVSGPFGALPSPSSSA
                     VPADHGAHLSLRGLPVCAFSSAGPCALRFTSARRMETTVNAHQVLPKVLHKRTLGLSA
                     MSTTDLEAYFKDCVFKDWEELGEETRLMIFVLGGCRHKLVCSPAPCNFFTSA"
     gene            1760..2398
                     /gene="C"
     misc_feature    1760..2398
                     /gene="C"
                     /note="nonfunctional precore/core protein due to mutation"
     CDS             1847..2398
                     /gene="C"
                     /codon_start=1
                     /product="core protein"
                     /protein_id="ACO05442.1"
                     /db_xref="GI:225676153"
                     /translation="MDIDTYKEFGASVELLSFLPSDFFPSVRDLLDTASALHREALES
                     PEHCSPHHTALRQAIVCWGELMNLATWVGGNLEDQASRDLVVSYVNVNMGLKIRQLLW
                     FHISCLTFGRETVLEYLVSFGVWIRTPPAYRPPNAPILSTLPETTVVRRRGRSPRRRT
                     PSPRRRRSQSPRRRRSQSRGSQC"
ORIGIN      
        1 tcctgctggt ggctccagtt ccggaacagt aaaccctgtt ccgactactg cctcacccat
       61 atcgtcaatc ttctcgagga ctggggaccc tgcaccgaac atggagaaca caacatcagg
      121 attcctagga cccctgctcg tgttacaggc ggggtttttc ttgttgacaa gaatcctcac
      181 aataccacag agtctagact cgtggtggac ttctctcaat tttctagggg gagcacccgc
      241 gtgtcctggc caaaattcgc agtccccaac ctccaatcac ttaccaacct cttgtcctcc
      301 aacttgtcct ggctatcgct ggatgtgtct gcggcgtttt atcatattcc tcttcatcct
      361 gctgctatgc ctcatcttct tgttggttct gctggactat caaggtgtgt tgcccgtttg
      421 tcctctactt ccaggaacat caactaccag cacgggaccg tgcaagacct gcacgactcc
      481 tgctcaagga acctctatgt ttccctcttg ttgctgtaca aaaccttcgg acggaaactg
      541 cacttgtatt cccatcccat catcctgggc tttcgcaaga ttcctatggg agtgggcctc
[truncated: 34,990,554 more chars]
